# Supplementary material for: Uncovering the Pharmacological Mechanism of 2-Dodecyl-6-Methoxycyclohexa-2,5 -Diene-1,4-Dione Against Lung Cancer Based on Network Pharmacology and Experimental Evaluation
Source: Front Pharmacol. 2021 Feb 2;12:617555. doi: 10.3389/fphar.2021.617555 (PMC7887632; doi:10.3389/fphar.2021.617555)
Supplement: Supplementary file 1 [file table1.xlsx]

## Sheet: Supplementary Table S1
Supplementary Table S1. DMDD potential target proteins predicted by PharmMapper.
Gene name	Name	Organism	Fit	Norm Fit
TIMM9	Mitochondrial import inner membrane translocase subunit Tim9	Homo sapiens (Human)	4.016	0.502
AR	Androgen receptor	Homo sapiens (Human)	3.896	0.5566
FES	Proto-oncogene tyrosine-protein kinase Fes/Fps	Homo sapiens (Human)	3.764	0.6274
HSD17B4	Peroxisomal multifunctional enzyme type 2	Homo sapiens (Human)	3.377	0.5628
CCNE1	G1/S-specific cyclin-E1	Homo sapiens (Human)	3.205	0.5342
REPS2	RalBP1-associated Eps domain-containing protein 2	Homo sapiens (Human)	2.993	0.5986
MAGI2	Membrane-associated guanylate kinase, WW and PDZ domain-containing protein 2	Homo sapiens (Human)	2.992	0.748
RGS18	Regulator of G-protein signaling 18	Homo sapiens (Human)	2.992	0.748
ARHGAP11A	Rho GTPase-activating protein 11A	Homo sapiens (Human)	2.991	0.5982
RUVBL1	RuvB-like 1	Homo sapiens (Human)	2.99	0.7474
RUNX1T1	Protein CBFA2T1	Homo sapiens (Human)	2.987	0.7467
MTRR	Methionine synthase reductase, mitochondrial	Homo sapiens (Human)	2.984	0.7459
E2F1	Transcription factor E2F1	Homo sapiens (Human)	2.982	0.5964
CITED2	Cbp/p300-interacting transactivator 2	Homo sapiens (Human)	2.98	0.596
USF1	Upstream stimulatory factor 1	Homo sapiens (Human)	2.982	0.9939
SUOX	Sulfite oxidase, mitochondrial	Homo sapiens (Human)	3.566	0.5095
CUL1	Cullin-1	Homo sapiens (Human)	2.999	0.4998
USH1C	Harmonin	Homo sapiens (Human)	3.173	0.5288
CSDE1	Cold shock domain-containing protein E1	Homo sapiens (Human)	4.631	0.7719
POT1	Protection of telomeres protein 1	Homo sapiens (Human)	3.477	0.6955
HDLBP	Vigilin	Homo sapiens (Human)	2.981	0.9935
IQUB	IQ and ubiquitin-like domain-containing protein	Homo sapiens (Human)	3.689	0.527
FUT8	Alpha-(1,6)-fucosyltransferase	Homo sapiens (Human)	2.991	0.7477
ARHGAP5	Rho GTPase-activating protein 5	Homo sapiens (Human)	4.259	0.5323
EP300	Histone acetyltransferase p300	Homo sapiens (Human)	2.998	0.4996
CAMK4	Calcium/calmodulin-dependent protein kinase type IV	Homo sapiens (Human)	3.23	0.5383
MAGEA4	Melanoma-associated antigen 4	Homo sapiens (Human)	2.984	0.5968
EIF4A1	Eukaryotic initiation factor 4A-I	Homo sapiens (Human)	3.445	0.5741
FOLH1	Glutamate carboxypeptidase 2	Homo sapiens (Human)	2.98	0.9934
ACADVL	Very long-chain specific acyl-CoA dehydrogenase, mitochondrial	Homo sapiens (Human)	2.994	0.998
MEX3D	RNA-binding protein MEX3D	Homo sapiens (Human)	2.98	0.9934
NR1D2	Nuclear receptor subfamily 1 group D member 2	Homo sapiens (Human)	3.297	0.8242
RANBP2	E3 SUMO-protein ligase RanBP2	Homo sapiens (Human)	2.987	0.7468
RBMY1A1	RNA-binding motif protein, Y chromosome, family 1 member A1/C	Homo sapiens (Human)	2.98	0.745
PRPS1	Ribose-phosphate pyrophosphokinase 1	Homo sapiens (Human)	3.43	0.6861
SOD2	Superoxide dismutase [Mn], mitochondrial	Homo sapiens (Human)	3.043	0.6085
GALM	Aldose 1-epimerase	Homo sapiens (Human)	3	0.6
ALOX12	Arachidonate 12-lipoxygenase, 12S-type	Homo sapiens (Human)	2.994	0.5989
ACBD7	Acyl-CoA-binding domain-containing protein 7	Homo sapiens (Human)	3.384	0.564
PIP4K2C	Phosphatidylinositol-5-phosphate 4-kinase type-2 gamma	Homo sapiens (Human)	3.044	0.5073
GBP1	Interferon-induced guanylate-binding protein 1	Homo sapiens (Human)	3.01	0.5016
SUB1	Activated RNA polymerase II transcriptional coactivator p15	Homo sapiens (Human)	3.504	0.5006
ITPKC	Inositol-trisphosphate 3-kinase C	Homo sapiens (Human)	4	0.5
RARG	Retinoic acid receptor gamma	Homo sapiens (Human)	3.645	0.7289
RARB	Retinoic acid receptor beta	Homo sapiens (Human)	3.628	0.6047
CLPP	Putative ATP-dependent Clp protease proteolytic subunit, mitochondrial	Homo sapiens (Human)	3.521	0.5868
USP19	Ubiquitin carboxyl-terminal hydrolase 19	Homo sapiens (Human)	3.318	0.5529
CD1B	T-cell surface glycoprotein CD1b	Homo sapiens (Human)	3.29	0.658
USP14	Ubiquitin carboxyl-terminal hydrolase 14	Homo sapiens (Human)	3.272	0.6545
SULT1B1	Sulfotransferase family cytosolic 1B member 1	Homo sapiens (Human)	3.199	0.5331
RGS6	Regulator of G-protein signaling 6	Homo sapiens (Human)	3.059	0.6118
ARHGEF12	Rho guanine nucleotide exchange factor 12	Homo sapiens (Human)	3.038	0.6076
AZGP1	Zinc-alpha-2-glycoprotein	Homo sapiens (Human)	3.002	0.5003
HSD17B11	Estradiol 17-beta-dehydrogenase 11	Homo sapiens (Human)	3	0.6
GC	Vitamin D-binding protein	Homo sapiens (Human)	2.998	0.7495
LTF	Lactotransferrin	Homo sapiens (Human)	2.991	0.9968
ARHGEF7	Rho guanine nucleotide exchange factor 7	Homo sapiens (Human)	2.99	0.9967
MTOR	FKBP12-rapamycin complex-associated protein	Homo sapiens (Human)	2.987	0.9957
S100P	Protein S100-P	Homo sapiens (Human)	2.983	0.5965
DAPK3	Death-associated protein kinase 3	Homo sapiens (Human)	2.979	0.7447

## Sheet: Supplementary Table S2
Supplementary Table S2. Differentially expressed genes in TCGA lung cancer data set.
Gene Symbol	Gene ID	Adenocarcinoma		Squamous cell carcinoma
		Log2(Fold Change)	adjp	Log2(Fold Change)	adjp
RP11-40C6.2	ENSG00000219928.2	8.216	1.5e-160	7.977	3.61e-167
RP5-940J5.9	ENSG00000269968.1	5.426	3.12e-54	6.445	3.41e-70
IGHGP	ENSG00000253755.1	4.883	2.29e-118	5.076	7.32e-85
CRABP2	ENSG00000143320.8	4.761	7.75e-110	3.905	1.24e-110
FAM83A	ENSG00000147689.16	4.715	5.9e-178	3.624	3.78e-84
SPP1	ENSG00000118785.13	4.652	9.22e-123	5.212	1.67e-132
TMPRSS4	ENSG00000137648.16	4.556	1.49e-131	5.96	2.05e-168
CEACAM5	ENSG00000105388.14	4.521	3.47e-72	1.715	7.65e-16
IGKV2D-28	ENSG00000242534.2	4.4	1.43e-83	4.343	1.92e-48
COL10A1	ENSG00000123500.9	4.176	1.68e-137	3.865	1.38e-98
TUBB3	ENSG00000258947.6	4.067	4.75e-149	2.983	7.32e-89
CST1	ENSG00000170373.8	4.047	7.24e-91	4.106	4.98e-91
MTND4P12	ENSG00000247627.2	3.939	5.55e-36	3.447	2.27e-24
B3GNT3	ENSG00000179913.10	3.914	8.74e-170	2.163	3.42e-69
CXCL13	ENSG00000156234.7	3.91	1.17e-94	3.845	7.62e-85
MMP11	ENSG00000099953.9	3.831	1.09e-135	4.83	3e-173
IGHG4	ENSG00000211892.3	3.718	2.55e-70	4.103	1.94e-48
CP	ENSG00000047457.13	3.705	4.51e-90	1.589	1.28e-15
AP003391.1	ENSG00000281272.1	3.522	5.16e-17	4.61	3.27e-37
UBE2C	ENSG00000175063.16	3.44	2.53e-133	4.555	6.08e-279
PPAP2C	ENSG00000141934.9	3.42	3.49e-159	3.235	5.94e-137
CYP24A1	ENSG00000019186.9	3.36	1.89e-71	2.272	2.96e-37
CTHRC1	ENSG00000164932.12	3.319	8.16e-114	3.355	1.79e-119
HMGB3	ENSG00000029993.14	3.242	2.72e-164	2.776	2.78e-173
PYCR1	ENSG00000183010.16	3.228	8.65e-179	2.589	2.71e-115
UBD	ENSG00000213886.3	3.208	4.17e-67	2.865	3.64e-54
MDK	ENSG00000110492.15	3.204	1.69e-142	2.586	4.47e-102
C15orf48	ENSG00000166920.10	3.187	1.47e-85	2.338	5.95e-58
CDH3	ENSG00000062038.13	3.165	7.56e-91	4.424	2.58e-165
MYBL2	ENSG00000101057.15	3.162	4.73e-125	4.342	2.89e-278
CKS1BP3	ENSG00000268942.2	3.159	5.81e-100	3.078	1.26e-80
TOP2A	ENSG00000131747.14	3.123	9.14e-144	3.858	2.21e-222
MMP1	ENSG00000196611.4	3.115	1.31e-52	4.726	9.75e-96
MMP12	ENSG00000262406.2	3.075	7.08e-88	5.029	1.38e-179
HS6ST2	ENSG00000171004.17	3.059	3.01e-126	2.441	5.45e-104
CDC20	ENSG00000117399.13	3.029	3.1e-147	4.258	1.5e-273
ALG1L	ENSG00000189366.9	3.024	7.81e-114	4.25	2.58e-197
GOLM1	ENSG00000135052.16	2.995	1.53e-196	1.33	5.53e-50
KIAA0101	ENSG00000166803.10	2.983	4.03e-149	3.906	3.41e-220
GJB2	ENSG00000165474.5	2.962	3.01e-103	5.627	3.33e-163
ETV4	ENSG00000175832.12	2.953	7.31e-154	2.301	2.96e-91
EPN3	ENSG00000049283.17	2.931	2.3e-160	3.532	4.71e-195
IGHG1	ENSG00000211896.6	2.93	6.24e-48	3.193	2.21e-29
AC005255.3	ENSG00000256210.3	2.916	3.47e-103	2.635	5.44e-85
GCNT3	ENSG00000140297.12	2.913	1.17e-86	1.044	3.42e-35
LINC00511	ENSG00000227036.6	2.884	1.52e-141	3.758	7.79e-207
PODXL2	ENSG00000114631.10	2.875	1.06e-105	2.394	1.14e-97
CENPF	ENSG00000117724.12	2.85	7.47e-129	3.933	1.6e-226
FUT2	ENSG00000176920.11	2.824	9.43e-137	2.135	2.68e-79
TPX2	ENSG00000088325.15	2.813	5.76e-129	4.194	1.28e-274
IGHG2	ENSG00000211893.3	2.805	8.19e-43	3.017	6.83e-27
IGHV1-69-2	ENSG00000280411.1	2.803	3.83e-43	3.05	6.4e-29
RN7SL1	ENSG00000276168.1	2.795	1.18e-81	2.737	2.49e-62
CD24	ENSG00000272398.5	2.774	4.88e-77	2.845	2.36e-76
PROM2	ENSG00000155066.15	2.77	1.56e-134	3.213	9.29e-109
IGKV3-15	ENSG00000244437.1	2.75	3.37e-47	2.921	3.5e-27
RP11-10G12.1	ENSG00000244538.1	2.744	1.75e-110	2.181	1.28e-83
EPCAM	ENSG00000119888.10	2.738	1.53e-157	1.625	1.68e-49
BIRC5	ENSG00000089685.14	2.737	2.69e-121	4.176	3.4e-254
OCIAD2	ENSG00000145247.11	2.733	4.1e-190	2.037	7.38e-145
IGKV3D-15	ENSG00000224041.3	2.71	1.53e-60	2.873	3.66e-39
COL11A1	ENSG00000060718.18	2.7	1.52e-72	3.223	1.16e-99
MMP7	ENSG00000137673.8	2.697	1.35e-48	2.5	2.54e-50
DSP	ENSG00000096696.13	2.685	1.4e-94	4.444	2.85e-236
UBE2T	ENSG00000077152.9	2.677	6.8e-167	3.401	3.75e-253
AP000349.2	ENSG00000280178.1	2.674	6.12e-98	3.015	9.61e-106
HSPB1P1	ENSG00000236060.2	2.67	2.89e-68	4.26	1.82e-154
EIF5AP4	ENSG00000234743.1	2.661	8.51e-155	3.168	2.29e-189
IGHV3-21	ENSG00000211947.2	2.66	1.47e-42	2.76	1.44e-23
CCNB1	ENSG00000134057.14	2.66	1.98e-156	3.79	1.46e-273
SIX1	ENSG00000126778.8	2.657	1.56e-83	2.454	4.39e-101
NEK2	ENSG00000117650.12	2.633	1.37e-144	3.571	9.7e-272
IGKV1-33	ENSG00000242076.2	2.624	1.37e-41	2.606	1.39e-19
IGKV1D-33	ENSG00000239975.2	2.623	7.26e-71	3.398	7.64e-47
IGKV4-1	ENSG00000211598.2	2.612	6.05e-48	2.567	3.26e-24
RRM2	ENSG00000171848.13	2.608	8.68e-114	3.839	2.24e-216
C1orf106	ENSG00000163362.10	2.605	5.12e-124	2.211	9.04e-129
IGHV3-43	ENSG00000232216.1	2.581	1.51e-42	2.407	4.95e-26
Metazoa_SRP	ENSG00000274012.1	2.578	4.37e-63	2.297	5.97e-38
RHOV	ENSG00000104140.6	2.569	1.53e-68	4.363	2e-157
HMGN1P37	ENSG00000229237.2	2.556	8.95e-142	2.406	6.36e-140
SEZ6L2	ENSG00000174938.14	2.556	5.04e-87	1.545	1.71e-41
ZWINT	ENSG00000122952.16	2.539	6.23e-149	3.418	3.83e-234
IGLC3	ENSG00000211679.2	2.537	1e-38	2.359	1.1e-16
IGHV5-51	ENSG00000211966.2	2.525	1.18e-38	2.729	1.69e-23
PLEK2	ENSG00000100558.8	2.519	2.61e-158	2.574	7.39e-103
RP11-667K14.4	ENSG00000262533.1	2.516	4.73e-63	2.209	1.59e-41
IGHV1-24	ENSG00000211950.2	2.506	4.15e-40	2.785	1.89e-29
CCNB2	ENSG00000157456.7	2.505	1.05e-131	3.886	2.89e-278
HNRNPCP2	ENSG00000204253.4	2.501	8.18e-173	2.751	4.39e-204
IGHV1-18	ENSG00000211945.2	2.495	3.11e-41	2.679	7.49e-28
IGKV1D-39	ENSG00000251546.1	2.493	2.53e-36	2.559	4.1e-21
CA9	ENSG00000107159.12	2.489	1.2e-59	4.545	6.99e-104
IGLV3-25	ENSG00000211659.2	2.483	2.94e-35	2.655	3.65e-22
IGLV2-23	ENSG00000211660.3	2.481	3.39e-41	2.428	2.68e-18
IGKC	ENSG00000211592.6	2.48	3.49e-45	2.453	7.13e-21
IGHG3	ENSG00000211897.7	2.462	4.16e-47	2.582	9.31e-25
CEP55	ENSG00000138180.15	2.457	1.42e-133	3.512	3.9e-264
IGHV3-23	ENSG00000211949.3	2.453	9.21e-41	2.32	4.38e-16
GREM1	ENSG00000166923.10	2.45	3.47e-58	2.851	2.42e-64
DSG2	ENSG00000046604.12	2.448	1.58e-110	3.471	2.21e-186
IGHV1-69	ENSG00000211973.2	2.43	6.99e-32	2.855	5.76e-26
IGLC2	ENSG00000211677.2	2.424	9.03e-37	2.284	4.7e-16
RP11-649E7.5	ENSG00000258377.1	2.423	1.69e-46	2.429	7.73e-35
IGKV1-5	ENSG00000243466.1	2.423	8.88e-42	2.605	2.06e-20
ANLN	ENSG00000011426.10	2.417	1.2e-118	3.357	2.61e-240
IGLV3-21	ENSG00000211662.2	2.404	9.34e-37	2.636	1.72e-22
SLC2A1	ENSG00000117394.19	2.4	1.42e-93	5.351	6.61e-243
LAD1	ENSG00000159166.13	2.396	4.07e-111	3.289	3.62e-158
IGHV4-31	ENSG00000231475.3	2.39	5.69e-37	2.822	3.12e-28
TK1	ENSG00000167900.11	2.385	8.35e-120	3.581	2.16e-224
IGKV3-20	ENSG00000239951.1	2.379	6.73e-43	2.582	2.84e-22
IGKV3-11	ENSG00000241351.2	2.377	4.03e-45	2.621	1.05e-23
CBLC	ENSG00000142273.10	2.372	6.27e-138	3.343	1.24e-184
ANKRD22	ENSG00000152766.5	2.325	1.18e-71	2.242	1.1e-102
IGLV3-1	ENSG00000211673.2	2.324	1.79e-33	2.407	5.93e-18
RP1-241P17.4	ENSG00000228532.4	2.323	2.04e-56	2.954	1.56e-108
PVRL4	ENSG00000143217.8	2.323	3.73e-115	2.882	6.38e-136
CDKN3	ENSG00000100526.19	2.321	5.57e-112	3.473	2.48e-232
FDCSP	ENSG00000181617.5	2.319	1.34e-37	2.16	1.25e-27
IGKV1-17	ENSG00000240382.3	2.318	1.73e-31	2.382	4.47e-16
SPTBN2	ENSG00000173898.11	2.316	1.65e-139	2.545	2.53e-139
UBE2SP2	ENSG00000224126.2	2.313	3.06e-139	3.798	2.73e-239
CDCA7	ENSG00000144354.13	2.312	8.58e-105	3.004	1.08e-181
RP11-316M1.12	ENSG00000259357.2	2.307	1.54e-40	1.049	2.16e-20
RP11-73M18.2	ENSG00000256500.5	2.29	5.35e-56	2.628	1.34e-76
IGSF9	ENSG00000085552.16	2.286	7.35e-119	3.699	2.32e-177
IGKV1-27	ENSG00000244575.3	2.285	6.32e-29	1.956	4.79e-11
IGHV4-34	ENSG00000211956.2	2.279	2.67e-33	2.394	4.48e-19
IGHV3-11	ENSG00000211941.3	2.272	4.94e-36	2.213	3.42e-15
HN1	ENSG00000189159.15	2.27	2.77e-168	2.431	5.42e-194
FOXM1	ENSG00000111206.12	2.266	3.19e-107	3.886	8.97e-234
PAFAH1B3	ENSG00000079462.7	2.254	1.82e-178	2.299	7.45e-171
PITX1	ENSG00000069011.15	2.252	4.14e-75	4.928	6.3e-192
IGLV3-19	ENSG00000211663.2	2.248	1.55e-35	2.542	1.64e-18
IGLC1	ENSG00000211675.2	2.237	3.21e-39	2.184	9.4e-14
RMI2	ENSG00000175643.8	2.229	3e-157	3.072	1.89e-201
SGPP2	ENSG00000163082.9	2.218	4.06e-65	1.628	1.25e-40
AURKA	ENSG00000087586.17	2.209	1.07e-129	3.005	4.96e-252
ESPN	ENSG00000187017.14	2.208	8.13e-50	2.747	2.08e-84
UHRF1	ENSG00000276043.4	2.204	6.68e-123	3.091	2.48e-212
TPD52	ENSG00000076554.15	2.198	2.36e-124	2.63	5.51e-157
IGKV1-9	ENSG00000241755.1	2.191	4.89e-34	2.321	8.99e-18
KIF20A	ENSG00000112984.11	2.182	6.25e-129	3.081	9.84e-222
IGHV4-39	ENSG00000211959.2	2.181	8.26e-31	2.082	6.36e-17
IGLV6-57	ENSG00000211640.3	2.18	4.05e-35	2.142	7.62e-18
NME1	ENSG00000239672.7	2.179	2.65e-117	2.379	1.11e-143
GALNT14	ENSG00000158089.14	2.177	1.26e-68	2.995	3.12e-91
MELK	ENSG00000165304.7	2.176	4.86e-111	3.239	3.68e-229
IGHV3-30	ENSG00000270550.1	2.175	9.82e-31	2.247	4.36e-17
IGKV1-16	ENSG00000240864.3	2.173	9.05e-30	2.187	2.84e-14
IGHV3-15	ENSG00000211943.2	2.172	7.29e-34	2.001	4.6e-14
IGHV1-2	ENSG00000211934.3	2.17	2.82e-27	2.204	1.21e-13
PHLDA2	ENSG00000181649.5	2.168	1.15e-83	1.166	2.98e-30
IGLV1-44	ENSG00000211651.3	2.167	8.15e-30	1.958	7.49e-15
IGKV3D-20	ENSG00000211625.2	2.163	3.62e-40	2.18	1.68e-22
TRIP13	ENSG00000071539.13	2.156	1.37e-102	3.52	1.4e-234
RP11-452N17.1	ENSG00000277998.1	2.155	3.52e-93	1.063	5.45e-24
CD79A	ENSG00000105369.9	2.142	1.71e-46	1.736	1.15e-16
SERINC2	ENSG00000168528.11	2.14	4.25e-129	1.622	6.77e-64
DLGAP5	ENSG00000126787.12	2.125	1e-116	3.138	1.92e-243
IGKV1-8	ENSG00000240671.2	2.124	2.39e-30	2.325	1.68e-20
IGLV1-40	ENSG00000211653.2	2.122	7.54e-36	2.338	9.24e-16
CXCL14	ENSG00000145824.12	2.117	7.85e-26	3.275	1.06e-58
TROAP	ENSG00000135451.12	2.116	5.22e-97	3.736	2.34e-234
CTB-63M22.1	ENSG00000229119.3	2.115	8.53e-47	2.248	2.97e-58
PSAT1	ENSG00000135069.13	2.109	4.82e-63	3.611	1.5e-157
RPL37P6	ENSG00000241431.1	2.108	2.23e-110	1.795	6.25e-92
SAPCD2	ENSG00000186193.8	2.108	4e-147	2.865	1.3e-184
GPT2	ENSG00000166123.13	2.108	2.05e-123	2.05	2.85e-122
NQO1	ENSG00000181019.12	2.104	6.64e-71	2.069	4.96e-38
FERMT1	ENSG00000101311.15	2.104	1.35e-124	3.688	7.51e-208
IGHV2-70	ENSG00000211974.3	2.103	5.48e-30	1.959	1.33e-14
RHBDL2	ENSG00000158315.10	2.102	2.75e-127	1.867	1.08e-84
IGHV1-46	ENSG00000211962.2	2.099	1.15e-32	2.198	4.76e-20
ASF1B	ENSG00000105011.8	2.096	3.18e-123	3.14	1.48e-220
MUC20	ENSG00000176945.16	2.091	2.09e-60	1.173	1.44e-12
IGLV1-47	ENSG00000211648.2	2.09	1.07e-30	2.08	7.92e-15
CENPA	ENSG00000115163.14	2.085	6.86e-112	3.45	9.18e-278
S100A2	ENSG00000196754.10	2.08	2.21e-40	7.476	6.48e-160
BARX2	ENSG00000043039.6	2.08	1.34e-72	2.084	4.94e-55
MAD2L1	ENSG00000164109.13	2.078	2.22e-120	3.328	6.22e-251
KIF2C	ENSG00000142945.12	2.072	4.18e-114	3.161	8.05e-246
PTTG1	ENSG00000164611.12	2.071	8.39e-113	3.191	3.1e-245
IGKV1-12	ENSG00000243290.1	2.067	2.16e-36	1.498	1.43e-14
NUF2	ENSG00000143228.12	2.065	2.63e-111	3.12	4.98e-224
Metazoa_SRP	ENSG00000278771.1	2.062	8.85e-72	1.702	2.3e-47
IGKV2-28	ENSG00000244116.3	2.059	2.85e-27	2.133	9.61e-15
KRT80	ENSG00000167767.13	2.056	3.24e-81	1.526	2.46e-37
IGHV3-49	ENSG00000211965.3	2.054	5.49e-28	2.109	6.17e-18
CXCL9	ENSG00000138755.5	2.051	5.23e-23	1.805	1.71e-16
AURKB	ENSG00000178999.12	2.042	1.67e-98	3.338	9.21e-216
IGHV4-59	ENSG00000224373.3	2.041	6.44e-31	2.045	1.62e-14
AC009065.4	ENSG00000279473.1	2.032	2.4e-108	1.488	6.98e-43
ATP1B1	ENSG00000143153.12	2.031	1.7e-87	1.243	1e-35
TFAP2A	ENSG00000137203.10	2.031	4.92e-84	3.993	3.02e-229
NCAPH	ENSG00000121152.9	2.03	1.1e-112	3.413	1.51e-253
CDC6	ENSG00000094804.9	2.028	4.04e-97	3.31	1.91e-213
MKI67	ENSG00000148773.12	2.027	8.1e-97	2.997	1.19e-181
SLC25A10	ENSG00000183048.11	2.023	1.37e-169	2.075	7.19e-158
CDCA8	ENSG00000134690.10	2.023	1.73e-131	3.069	6.41e-245
RP6-65G23.3	ENSG00000259153.1	2.021	4.87e-140	1.467	5.29e-98
CDK1	ENSG00000170312.15	2.016	1.35e-106	3.358	1.33e-238
LSR	ENSG00000105699.16	2.016	4.61e-127	2.081	4.96e-133
GYLTL1B	ENSG00000165905.16	2.013	1.63e-92	2.747	1.53e-144
CDCA5	ENSG00000146670.9	2.009	1.86e-104	3.389	6.92e-246
LAPTM4B	ENSG00000104341.16	2.003	3.43e-116	1.886	6.8e-103
CKMT1A	ENSG00000223572.9	2.002	2.21e-50	3.759	1.94e-137
CDH1	ENSG00000039068.18	1.999	5.05e-101	1.995	2.96e-99
IGHV3-73	ENSG00000211976.2	1.993	5.37e-32	1.778	4.79e-19
KIFC1	ENSG00000237649.7	1.992	4.27e-104	3.029	9.14e-221
HMGN1P36	ENSG00000235734.4	1.982	2.17e-114	2.051	3.95e-126
IGLL5	ENSG00000254709.6	1.978	4.37e-35	2.036	6.62e-14
ST14	ENSG00000149418.10	1.976	1.11e-130	1.809	3.49e-111
SLC29A4	ENSG00000164638.10	1.973	5.62e-89	1.474	2.51e-71
PLK1	ENSG00000166851.14	1.97	1.28e-110	3.075	2.76e-242
FAM83H-AS1	ENSG00000203499.10	1.967	1.12e-100	2.76	1.25e-144
SDC1	ENSG00000115884.10	1.965	2.54e-93	2.861	1.82e-120
IGLC7	ENSG00000211685.3	1.964	5.76e-23	1.626	8.73e-12
IGHM	ENSG00000211899.7	1.963	2.42e-21	1.092	0.00232
CKMT1B	ENSG00000237289.9	1.961	1.71e-54	3.878	6.63e-150
RASAL1	ENSG00000111344.11	1.96	5.05e-92	1.718	1.62e-87
MARCKSL1	ENSG00000175130.6	1.956	4.87e-112	1.545	5.99e-62
DERL3	ENSG00000099958.14	1.956	1.04e-58	1.669	1.72e-24
KIF4A	ENSG00000090889.11	1.955	1.77e-119	3.004	1.54e-252
SNRPEP2	ENSG00000256968.1	1.952	1.65e-127	2.528	6.11e-179
MET	ENSG00000105976.14	1.946	1.25e-38	1.515	2.03e-48
TXNDC17	ENSG00000129235.10	1.942	2.59e-137	1.532	6.51e-109
IGHV3-33	ENSG00000211955.2	1.939	3.5e-29	2.099	3.2e-14
SPAG4	ENSG00000061656.9	1.939	3.09e-101	1.052	2.01e-27
KCNK1	ENSG00000135750.14	1.932	1.99e-59	1.982	4.48e-75
FAM3C2	ENSG00000174028.6	1.93	7.4e-80	2.12	7.25e-91
IGKV1-6	ENSG00000239855.1	1.927	1.9e-25	1.763	1.82e-12
PTPRH	ENSG00000080031.9	1.927	2.94e-83	1.355	3.88e-63
SOX4	ENSG00000124766.5	1.926	1.12e-118	1.606	2.66e-65
HMMR	ENSG00000072571.19	1.924	1.09e-114	2.477	4.19e-200
SNRPGP2	ENSG00000264350.1	1.921	1.92e-104	2.958	2e-154
NGEF	ENSG00000066248.14	1.92	5.91e-74	1.972	2.41e-85
IGFBP3	ENSG00000146674.14	1.919	6.28e-69	2.457	6.35e-65
PPIAP22	ENSG00000198618.5	1.917	6.15e-137	2.365	5.47e-153
KRT17	ENSG00000128422.15	1.917	2.8e-21	8.262	9.33e-167
IGKV2D-29	ENSG00000243264.2	1.913	4.52e-32	2.108	3.49e-18
LAMB3	ENSG00000196878.12	1.913	6.12e-49	2.337	1.88e-64
SCG5	ENSG00000166922.8	1.91	6.21e-73	1.257	5.24e-47
AL158801.1	ENSG00000279392.1	1.906	1.97e-102	2.381	2.46e-140
PKMYT1	ENSG00000127564.16	1.905	5.97e-101	2.787	1.33e-184
KRT8	ENSG00000170421.11	1.904	2.6e-94	1.335	8.85e-39
GALNT6	ENSG00000139629.15	1.904	3.8e-67	1.461	9.16e-42
LGR4	ENSG00000205213.13	1.901	1.66e-104	1.369	3.8e-60
MEX3A	ENSG00000254726.2	1.899	2.55e-108	1.723	1.28e-83
RP11-544M22.13	ENSG00000270149.5	1.887	8.37e-43	3.578	1.12e-70
STRA6	ENSG00000137868.18	1.881	1.51e-61	2.161	4.67e-69
IGHV1-3	ENSG00000211935.3	1.871	1.06e-14	1.861	7.33e-10
EFNA4	ENSG00000243364.7	1.868	1.1e-163	1.623	1.67e-153
RPS2P55	ENSG00000216866.5	1.868	1.69e-131	1.842	6.33e-144
TMEM184A	ENSG00000164855.15	1.867	1.91e-103	1.124	2.57e-28
RP4-800G7.1	ENSG00000239719.1	1.864	1.65e-26	1.367	2.62e-23
GINS1	ENSG00000101003.9	1.858	1.72e-130	2.992	6.41e-245
IGHV4-4	ENSG00000276775.1	1.853	5.56e-22	1.407	1.71e-08
TNFRSF21	ENSG00000146072.6	1.849	6.69e-100	1.493	4.36e-57
IL4I1	ENSG00000104951.15	1.848	1.77e-69	1.617	9.29e-53
IGLV1-51	ENSG00000211644.2	1.845	5.3e-25	1.967	3.02e-11
MSL3P1	ENSG00000224287.2	1.844	2.12e-125	2.089	1.17e-135
YWHAZP5	ENSG00000213260.3	1.844	1.67e-105	2.342	2.33e-155
COL1A1	ENSG00000108821.13	1.84	2.4e-40	1.896	1.46e-29
COL17A1	ENSG00000065618.16	1.835	3e-44	5.363	5.12e-123
IGKV3D-11	ENSG00000211632.3	1.834	1.44e-47	2.184	4.25e-30
IGLV4-69	ENSG00000211637.2	1.831	1.32e-24	1.736	1.85e-13
LY6K	ENSG00000160886.13	1.831	1.29e-36	3.394	2.77e-108
MAL2	ENSG00000147676.13	1.831	8.59e-73	1.132	1.44e-31
CH507-513H4.5	ENSG00000281383.1	1.828	2.15e-50	2.018	3.37e-47
SLC35F2	ENSG00000110660.14	1.823	1.27e-128	1.487	2.8e-53
RP11-783K16.5	ENSG00000256940.1	1.822	1.11e-106	2.223	4.67e-115
BUB1	ENSG00000169679.14	1.819	3.08e-102	2.781	2.38e-225
IGHV3-48	ENSG00000211964.3	1.814	3.44e-28	2.061	8.54e-18
GPX2	ENSG00000176153.11	1.812	2.69e-32	6.629	3.53e-124
FAM64A	ENSG00000129195.15	1.81	2.34e-101	2.986	2.52e-206
ITGB4	ENSG00000132470.13	1.81	1.65e-44	3.267	1.62e-132
IGLV3-10	ENSG00000211669.2	1.809	3.36e-19	1.89	9.33e-10
ZP3	ENSG00000188372.14	1.809	2.46e-63	2.306	1.35e-102
PTGES	ENSG00000148344.10	1.802	5.63e-60	1.643	4.15e-39
IGHV2-70	ENSG00000274576.2	1.8	9.03e-20	1.63	1.39e-10
CH17-224D4.2	ENSG00000282651.1	1.799	1.39e-18	1.903	2.13e-13
SOX2	ENSG00000181449.3	1.798	4.18e-32	5.677	6.83e-135
MSMB	ENSG00000263639.5	1.797	3.21e-15	1.268	4.98e-05
NUSAP1	ENSG00000137804.12	1.796	9.63e-94	2.933	2.9e-204
TYMS	ENSG00000176890.15	1.793	7.8e-88	2.66	4.04e-154
PBK	ENSG00000168078.9	1.793	1.7e-96	3.081	5.13e-206
BIK	ENSG00000100290.2	1.792	1.85e-89	2.563	9.99e-137
IGHV3-74	ENSG00000224650.2	1.788	1.55e-26	1.471	1.59e-09
CDT1	ENSG00000167513.8	1.787	3.73e-100	2.914	1.91e-204
NCAPG	ENSG00000109805.9	1.787	3.65e-97	2.653	1.48e-218
RP11-464D20.2	ENSG00000239246.3	1.784	1.92e-78	1.574	4.09e-83
IGKV6-21	ENSG00000211611.2	1.782	3.11e-27	1.781	7.81e-15
KIF11	ENSG00000138160.5	1.779	1.56e-119	2.849	2.07e-245
KRTCAP3	ENSG00000157992.12	1.778	1.97e-97	1.724	6.03e-62
IGHV6-1	ENSG00000211933.2	1.771	2.55e-25	1.894	1.05e-21
CDKN2A	ENSG00000147889.16	1.77	5.42e-34	4.005	8.12e-45
IGLV2-11	ENSG00000211668.2	1.758	4.16e-23	1.794	1.22e-08
NMU	ENSG00000109255.11	1.758	2.19e-55	2.201	1.98e-76
MMP13	ENSG00000137745.11	1.755	3.28e-52	2.142	1.57e-42
CCNO	ENSG00000152669.8	1.752	2.73e-40	1.381	1.91e-24
EFNA3	ENSG00000143590.13	1.751	6.76e-141	2.534	1.99e-176
TMPRSS13	ENSG00000137747.14	1.745	3.53e-74	1.921	1.81e-67
AHNAK2	ENSG00000185567.6	1.744	7.18e-33	2.621	1.54e-59
RP5-890E16.4	ENSG00000266341.1	1.744	1.39e-27	3.953	9.63e-66
CLDN1	ENSG00000163347.5	1.737	4.35e-29	4.354	4.67e-112
HMGA1	ENSG00000137309.19	1.737	1.6e-93	2.752	4.77e-191
TFAP2C	ENSG00000087510.6	1.735	1.23e-82	2.608	6.9e-164
CNFN	ENSG00000105427.9	1.73	6.28e-101	3.219	9.9e-121
CENPM	ENSG00000100162.14	1.727	3.13e-65	2.84	9.6e-158
PDIA4	ENSG00000155660.10	1.726	5.95e-124	1.685	9.05e-99
NDC80	ENSG00000080986.12	1.726	1.59e-90	2.78	2.01e-201
PRR11	ENSG00000068489.12	1.726	7.37e-93	2.769	1.77e-208
IGLV3-9	ENSG00000211670.2	1.725	2.06e-27	1.788	3.66e-17
IGHV4-61	ENSG00000211970.3	1.724	7.18e-26	1.643	1.78e-12
MCM4	ENSG00000104738.16	1.723	2.34e-106	3.148	6.03e-217
PAICS	ENSG00000128050.8	1.718	1.87e-128	2.324	3.83e-168
IGKV3OR2-268	ENSG00000233999.3	1.717	3.77e-55	1.939	8.21e-35
GINS2	ENSG00000131153.8	1.717	2.38e-114	2.88	8.54e-225
C16orf59	ENSG00000162062.14	1.715	1.05e-129	2.221	1.06e-168
WNT7B	ENSG00000188064.9	1.713	1.12e-48	2.842	1.39e-97
MZB1	ENSG00000170476.15	1.708	2.61e-27	1.525	8.43e-11
CDC45	ENSG00000093009.9	1.704	3.68e-91	3.405	3.31e-227
IGHV2-5	ENSG00000211937.3	1.702	1.06e-19	1.669	4.52e-09
TLCD1	ENSG00000160606.10	1.702	2.46e-119	1.012	7.57e-63
RPL39L	ENSG00000163923.9	1.694	4.98e-82	3.124	1.76e-154
SNORA73A	ENSG00000274266.1	1.692	4.39e-11	1.826	1.71e-12
RNA5-8S5	ENSG00000278233.1	1.689	2.76e-35	1.794	2.86e-33
RNA5-8S5	ENSG00000278189.1	1.689	2.76e-35	1.794	2.86e-33
PIGY	ENSG00000255072.1	1.689	2.11e-17	2.416	2.31e-35
RNA5-8S5	ENSG00000277739.1	1.689	2.76e-35	1.794	2.86e-33
RNA5-8S5	ENSG00000275215.1	1.689	2.76e-35	1.794	2.86e-33
EXO1	ENSG00000174371.16	1.685	9.2e-108	2.744	1.05e-235
CHRNA5	ENSG00000169684.13	1.685	2.93e-78	2.142	6.04e-133
SFN	ENSG00000175793.11	1.682	1.26e-41	3.758	9.9e-119
CDCA3	ENSG00000111665.11	1.682	4.21e-82	3.053	6.07e-218
ZFPM2-AS1	ENSG00000251003.7	1.68	4.83e-66	2.119	1.21e-53
LYPD1	ENSG00000150551.10	1.678	3.37e-60	1.05	1.67e-33
XPR1	ENSG00000143324.13	1.669	1.22e-88	1.405	8.6e-77
RAB25	ENSG00000132698.13	1.664	7.52e-98	1.274	4.75e-70
ADAMDEC1	ENSG00000134028.14	1.662	8.84e-51	2.045	4.46e-62
PLA2G2D	ENSG00000117215.14	1.659	1.62e-46	1.542	1.89e-37
RP11-44F21.5	ENSG00000260265.1	1.655	6.55e-53	2.623	1.05e-118
HJURP	ENSG00000123485.11	1.652	1.49e-81	2.645	2.58e-197
ASPM	ENSG00000066279.16	1.643	1.85e-104	2.564	1.07e-205
SRP9P1	ENSG00000180581.7	1.642	3.57e-22	2.631	8.35e-50
KIF26B	ENSG00000162849.15	1.641	9.14e-79	1.119	2.59e-40
SLC39A11	ENSG00000133195.11	1.641	1.25e-138	1.409	2.26e-102
MCM2	ENSG00000073111.13	1.64	8.15e-107	3.295	2.05e-231
IGHV3-53	ENSG00000211967.3	1.635	5.35e-31	1.707	1.7e-18
BOLA2B	ENSG00000169627.7	1.63	5.34e-137	1.913	3.25e-151
SULF1	ENSG00000137573.13	1.63	1.35e-46	1.994	4.38e-56
IGLV8-61	ENSG00000211638.2	1.628	2.16e-18	1.252	1.89e-06
KPNA2	ENSG00000182481.8	1.621	3.84e-95	2.522	1.04e-197
ADM2	ENSG00000128165.8	1.616	4.7e-103	1.242	7.11e-62
CTA-384D8.35	ENSG00000272666.1	1.608	2.18e-78	1.414	8.19e-57
SPINT2	ENSG00000167642.12	1.606	3.25e-105	1.693	3.61e-101
AC239868.2	ENSG00000280874.1	1.605	2.3e-24	1.304	5.99e-06
RAC3	ENSG00000169750.8	1.602	2.69e-83	1.973	2.68e-100
IGLV2-14	ENSG00000211666.2	1.601	5.99e-22	1.806	1.95e-08
GALNT7	ENSG00000109586.11	1.599	2.09e-118	1.098	8.12e-64
CENPU	ENSG00000151725.11	1.592	6.29e-93	2.511	1.65e-177
CHEK1	ENSG00000149554.12	1.591	1.54e-101	2.647	1.03e-223
SORD2P	ENSG00000259479.6	1.591	7.18e-106	2.21	1.66e-135
IGKV2-24	ENSG00000241294.1	1.59	1.39e-17	1.623	6.45e-08
IQGAP3	ENSG00000183856.10	1.585	1.98e-81	1.966	3.32e-119
MAGED4	ENSG00000154545.16	1.585	2.28e-48	2.536	1.77e-81
PPP1R14B	ENSG00000173457.10	1.576	2.78e-109	1.467	1.74e-98
IGKV1D-16	ENSG00000241244.1	1.575	3.31e-22	1.636	7.05e-14
YWHAZP4	ENSG00000213131.3	1.57	1.22e-113	1.918	1.38e-165
MND1	ENSG00000121211.7	1.57	1.72e-108	2.337	6.86e-193
AC239868.3	ENSG00000281134.1	1.567	9.79e-25	1.297	3.82e-06
XDH	ENSG00000158125.9	1.567	5.99e-79	1.235	5.18e-68
C2CD4A	ENSG00000198535.5	1.563	2.06e-59	1.345	1.4e-42
LEMD1	ENSG00000186007.9	1.562	1.94e-45	1.538	6.82e-39
CXCL10	ENSG00000169245.5	1.562	8.17e-20	1.849	3.17e-21
RAD51	ENSG00000051180.16	1.562	2.48e-97	2.971	1.39e-237
AK4	ENSG00000162433.14	1.561	1.29e-43	2.977	2.69e-158
FAM111B	ENSG00000189057.10	1.56	4.76e-72	2.156	6.72e-107
PRDX4	ENSG00000123131.12	1.56	2.65e-121	1.365	5.39e-107
IGHV2-26	ENSG00000211951.2	1.554	2.53e-23	2.286	2.24e-19
SUSD4	ENSG00000143502.14	1.554	1.08e-34	2.99	1.29e-89
DTL	ENSG00000143476.17	1.554	1.6e-73	2.762	1.57e-160
IGKV1-39	ENSG00000242371.1	1.553	9.28e-21	1.308	2.91e-12
IGF2BP3	ENSG00000136231.13	1.55	9.72e-48	3.009	2.43e-119
EGLN3	ENSG00000129521.13	1.546	2.57e-35	2.63	3.87e-73
TMEM106B	ENSG00000106460.18	1.544	1.53e-121	1.397	4.92e-101
TCEA1P2	ENSG00000230409.3	1.543	1.71e-59	1.732	9.03e-74
IGKV2D-40	ENSG00000251039.2	1.542	1.35e-19	2.028	2.5e-19
DEPDC1B	ENSG00000035499.12	1.541	2.33e-107	2.537	8.9e-224
IGKV1D-13	ENSG00000276566.1	1.54	4.58e-14	1.562	4.65e-07
H2BFS	ENSG00000234289.5	1.537	1.45e-69	1.357	8.07e-50
SLC39A4	ENSG00000147804.9	1.536	1.43e-97	1.115	1.22e-62
FHL2	ENSG00000115641.18	1.536	2.12e-46	1.19	5.42e-22
MARVELD3	ENSG00000140832.9	1.534	2.7e-122	1.734	1.34e-133
PCAT6	ENSG00000228288.6	1.533	7.36e-118	1.871	1.29e-115
CHMP4C	ENSG00000164695.4	1.532	1.41e-105	1.399	2.83e-78
AMACR	ENSG00000242110.7	1.528	4.03e-93	1.275	1.57e-61
ALDH18A1	ENSG00000059573.8	1.526	1.16e-140	1.422	9.07e-131
DHFRP1	ENSG00000188985.6	1.524	4.14e-72	2.056	2.74e-115
ILDR1	ENSG00000145103.12	1.523	1.42e-81	1.214	9.89e-52
TTK	ENSG00000112742.9	1.523	1.88e-91	3.043	7.74e-241
KRT16	ENSG00000186832.8	1.522	4.81e-43	7.599	5.44e-172
CKS1B	ENSG00000173207.12	1.522	4.76e-118	2.462	1.17e-206
CCL20	ENSG00000115009.11	1.522	4.8e-12	1.321	0.00055
MMP9	ENSG00000100985.7	1.519	1.99e-26	1.698	6.3e-31
APOC2	ENSG00000234906.8	1.515	3.43e-16	1.044	8.07e-07
IGLV2-8	ENSG00000278196.1	1.514	9.57e-17	1.423	2.53e-06
RP11-161H23.5	ENSG00000258232.2	1.513	1.03e-92	2.348	1.83e-158
NET1	ENSG00000173848.18	1.512	4.98e-79	1.512	6.52e-81
TMEM182	ENSG00000170417.14	1.511	5.26e-165	1.568	1.39e-152
SMKR1	ENSG00000240204.2	1.51	6.37e-61	1.396	1.54e-51
TRIM2	ENSG00000109654.14	1.507	2.01e-55	1.395	2.56e-47
TMED3	ENSG00000166557.12	1.506	2.2e-123	1.367	1.33e-114
RP11-480I12.5	ENSG00000214796.8	1.503	4.87e-93	1.015	1.91e-41
SIX4	ENSG00000100625.8	1.502	5.37e-90	1.789	2.03e-103
CCNA2	ENSG00000145386.9	1.501	2.48e-80	2.74	7.7e-210
ESRP1	ENSG00000104413.15	1.499	1.54e-109	1.875	7.22e-145
UGT8	ENSG00000174607.10	1.498	8.15e-48	2.056	4.99e-74
SLC44A5	ENSG00000137968.16	1.497	1.62e-50	1.932	7.03e-102
RECQL4	ENSG00000160957.12	1.495	1.01e-86	2.297	1.75e-143
UQCC2	ENSG00000137288.9	1.492	8.87e-124	1.445	5.57e-113
ERO1L	ENSG00000197930.12	1.49	7.12e-86	1.766	4.87e-87
GPR87	ENSG00000138271.5	1.49	2.15e-45	5.331	2.27e-203
ALDH3B2	ENSG00000132746.14	1.49	6.84e-65	3.81	1.73e-161
FUT8	ENSG00000033170.16	1.489	1.68e-86	1.07	1.12e-49
TUBA1C	ENSG00000167553.14	1.486	1.48e-91	2.605	1.87e-179
IGLV3-27	ENSG00000211658.2	1.481	1.1e-18	1.57	2.44e-10
CCDC34	ENSG00000109881.16	1.481	1.44e-92	2.244	7.27e-166
GALNT3	ENSG00000115339.13	1.479	5.43e-42	1.588	1.85e-81
PLEKHG6	ENSG00000008323.15	1.479	2.14e-76	2.632	6.2e-132
CXADR	ENSG00000154639.18	1.478	9.4e-53	2.192	2.14e-99
GRHL2	ENSG00000083307.10	1.478	3.09e-88	2.129	8.51e-146
RP11-204C16.4	ENSG00000217624.2	1.477	6.56e-91	1.982	6.21e-138
BUB1B	ENSG00000156970.12	1.477	5.13e-76	2.667	8.89e-188
RHNO1	ENSG00000171792.10	1.474	9.27e-147	2.116	1.32e-179
EIF1AXP1	ENSG00000236698.1	1.471	8.68e-54	2.155	1.01e-115
CTSV	ENSG00000136943.10	1.471	1.23e-52	3.937	2.11e-166
F12	ENSG00000131187.9	1.467	1.5e-87	2.441	2.56e-153
HN1L	ENSG00000206053.12	1.465	3.59e-126	1.601	8.56e-137
FNDC1	ENSG00000164694.16	1.462	1.61e-49	1.601	1.01e-38
CCDC167	ENSG00000198937.8	1.461	1.87e-116	1.658	7.47e-129
PKP3	ENSG00000184363.9	1.459	1.55e-92	2.174	1.07e-134
NPM3	ENSG00000107833.10	1.459	2.73e-118	2.294	1.78e-175
APOBEC3B	ENSG00000179750.15	1.458	3.86e-52	3.117	1.07e-149
SORD	ENSG00000140263.13	1.456	4.95e-97	2.239	1.96e-133
RNU1-106P	ENSG00000207110.1	1.454	5.75e-16	1.614	1.78e-13
GGCT	ENSG00000006625.17	1.451	1.91e-112	1.687	1.22e-138
SLC7A5	ENSG00000103257.8	1.451	1.47e-64	2.937	2.02e-130
SPC25	ENSG00000152253.8	1.45	3.78e-90	2.696	1.11e-214
IGKV2D-30	ENSG00000239571.1	1.445	1.23e-29	1.291	3.63e-18
RNF43	ENSG00000108375.12	1.445	3.99e-66	1.51	6.06e-89
ECE2	ENSG00000145194.17	1.442	1.67e-112	2.892	5.52e-190
VPREB3	ENSG00000128218.7	1.438	3.95e-58	1.484	2.78e-48
STYK1	ENSG00000060140.8	1.436	1.56e-88	1.597	1.94e-111
FEN1	ENSG00000168496.3	1.435	5.1e-108	2.343	1.29e-182
NLN	ENSG00000123213.22	1.434	1.85e-111	1.595	5.01e-117
OTX1	ENSG00000115507.9	1.434	3.54e-113	2.436	1.13e-129
PFKP	ENSG00000067057.16	1.434	1.36e-61	1.498	1.72e-84
CH17-224D4.1	ENSG00000282639.1	1.433	6.26e-26	1.547	3.07e-16
DEPDC1	ENSG00000024526.16	1.433	3.19e-97	2.404	5.38e-224
PERP	ENSG00000112378.11	1.432	2.14e-73	3.953	6.87e-232
RP11-289I10.2	ENSG00000223612.3	1.43	1.85e-59	1.734	1.02e-73
GTSE1	ENSG00000075218.18	1.429	1.05e-81	2.483	3.34e-182
IGLV7-43	ENSG00000211652.2	1.427	4.98e-23	1.557	2.66e-12
RP11-805J14.5	ENSG00000254721.1	1.423	2.61e-90	1.364	6.94e-67
LINC01296	ENSG00000244306.9	1.423	3.29e-48	2.971	9.83e-104
OR2I1P	ENSG00000237988.3	1.42	7.01e-29	1.297	1.15e-22
TMCO1	ENSG00000143183.16	1.42	9.28e-115	1.31	3.17e-107
BCAS4	ENSG00000124243.17	1.415	3.6e-74	1.582	1.68e-96
IGLV1-36	ENSG00000211655.3	1.406	1.06e-16	1.612	1.44e-10
PAX9	ENSG00000198807.12	1.404	3.04e-53	2.547	3.05e-94
FAM83H	ENSG00000180921.6	1.403	3.78e-89	1.87	3.15e-123
RP11-641D5.1	ENSG00000213178.3	1.401	1.11e-95	1.371	2.43e-79
CKAP2L	ENSG00000169607.12	1.4	2.55e-90	2.452	6.09e-212
SLC52A3	ENSG00000101276.14	1.4	1.61e-62	1.695	5.2e-69
MXRA5	ENSG00000101825.7	1.399	3.2e-33	1.914	4.05e-39
SKA3	ENSG00000165480.15	1.397	2.61e-104	2.313	4.48e-217
LRRC15	ENSG00000172061.8	1.393	3e-38	1.691	3.48e-37
TNS4	ENSG00000131746.12	1.393	1.72e-35	4.645	3.66e-161
KIF18B	ENSG00000186185.13	1.392	2.18e-71	2.603	1.34e-162
B4GALNT4	ENSG00000182272.11	1.391	1.93e-42	3.242	9.65e-126
TSPAN6	ENSG00000000003.14	1.389	4.64e-92	1.387	9.75e-76
CDC25C	ENSG00000158402.18	1.388	1.25e-110	1.891	4.8e-182
RP11-386G11.10	ENSG00000258017.1	1.384	3.86e-25	2.059	1.55e-57
HIST1H2BD	ENSG00000158373.8	1.384	1.9e-21	1.013	5.28e-07
C10orf35	ENSG00000171224.8	1.381	1.35e-119	1.394	3.65e-100
FBXO32	ENSG00000156804.7	1.379	1.28e-55	1.886	1.93e-74
CH17-212P11.4	ENSG00000282600.1	1.373	2.73e-46	1.48	8.04e-31
RPL23AP65	ENSG00000243964.1	1.373	4.98e-38	1.843	6.42e-63
COL3A1	ENSG00000168542.12	1.373	1.41e-27	1.725	2.87e-26
IRF6	ENSG00000117595.10	1.373	4.53e-64	3.531	6.39e-181
TMEM30B	ENSG00000182107.6	1.372	1.32e-51	1.009	2.36e-35
RCC1	ENSG00000180198.15	1.371	6.6e-116	1.436	1.53e-124
CILP2	ENSG00000160161.9	1.37	3.82e-57	1.136	2.99e-42
ARHGEF35	ENSG00000213214.4	1.364	2.05e-39	1.433	7.61e-37
COA6	ENSG00000168275.14	1.364	2.34e-116	1.771	3e-119
ECT2	ENSG00000114346.13	1.364	6.27e-80	2.562	6.48e-175
IGLV7-46	ENSG00000211649.3	1.361	1.5e-15	1.396	4.07e-11
IGHV3-66	ENSG00000211972.2	1.355	3.83e-20	1.224	6.97e-13
MINOS1-NBL1	ENSG00000270136.5	1.355	1.04e-93	1.572	4.24e-110
ORC6	ENSG00000091651.8	1.351	1.05e-92	2.61	1.19e-208
F2RL1	ENSG00000164251.4	1.35	3.95e-41	1.678	9.29e-67
SRD5A1	ENSG00000145545.11	1.349	1.76e-96	2.004	1.26e-139
LAGE3	ENSG00000196976.6	1.347	6.66e-121	1.382	5.62e-119
C3orf14	ENSG00000114405.10	1.347	1.43e-81	1.269	1.22e-42
EPHB2	ENSG00000133216.16	1.345	3.9e-52	1.333	1.97e-44
RP11-27G14.4	ENSG00000282221.1	1.342	1.43e-97	1.654	3.48e-124
RAD51AP1	ENSG00000111247.14	1.341	8.18e-82	2.744	1.07e-206
THY1	ENSG00000154096.13	1.34	8.19e-24	1.159	3.24e-14
SERTAD4	ENSG00000082497.11	1.337	5.63e-38	1.54	3.29e-56
IGFL2	ENSG00000204866.8	1.335	8.93e-50	2.203	2.29e-66
SPC24	ENSG00000161888.11	1.333	4.6e-76	2.324	1.2e-165
BPHL	ENSG00000137274.12	1.333	1.83e-117	1.104	3.11e-77
EHF	ENSG00000135373.12	1.332	4.76e-34	1.463	6.54e-40
EEF1A1P9	ENSG00000249264.1	1.331	2.68e-58	1.129	1.54e-76
KDF1	ENSG00000175707.8	1.331	1.39e-107	1.366	5.16e-109
CDCP1	ENSG00000163814.7	1.331	1.76e-39	1.868	4.95e-100
DUXAP8	ENSG00000206195.10	1.33	4.37e-37	2.541	2.88e-86
BZW2	ENSG00000136261.14	1.33	5.67e-106	1.66	1.23e-134
TNFRSF17	ENSG00000048462.10	1.33	1.58e-38	1.069	1.58e-19
SCAMP5	ENSG00000198794.11	1.329	3.59e-71	1.75	1.16e-76
AP1S1	ENSG00000106367.13	1.329	1.9e-114	1.402	3.19e-114
RBBP8NL	ENSG00000130701.3	1.329	1.41e-125	1.371	2.58e-100
SMIM15	ENSG00000188725.7	1.328	9.12e-104	1.191	4.46e-83
CCT3	ENSG00000163468.14	1.323	3.34e-125	1.505	2.21e-142
PLAU	ENSG00000122861.15	1.321	1.37e-40	2.139	2.81e-75
TMEM177	ENSG00000144120.12	1.313	7.46e-148	1.496	2.5e-139
PPAT	ENSG00000128059.8	1.313	1.82e-115	1.779	1.95e-155
RPL41P2	ENSG00000256338.2	1.312	7.9e-54	1.809	3.8e-78
E2F8	ENSG00000129173.12	1.311	6.64e-96	1.476	4.9e-127
HIST2H4A	ENSG00000270882.2	1.309	2.2e-57	1.237	1.06e-44
DNAJC19P9	ENSG00000258608.1	1.308	2.35e-49	1.987	5.66e-99
STAP2	ENSG00000178078.11	1.304	1.05e-82	1.844	9.81e-121
FEZF1-AS1	ENSG00000230316.6	1.303	1.05e-48	1.569	9.86e-62
NIPSNAP1	ENSG00000184117.11	1.303	1.16e-120	1.862	3.64e-149
RP11-334E6.12	ENSG00000263873.1	1.302	3.17e-26	1.36	9.67e-17
SUGCT	ENSG00000175600.15	1.3	2.42e-43	1.755	8.82e-69
TGFA	ENSG00000163235.15	1.3	1.12e-42	2.042	1.46e-83
CKS2	ENSG00000123975.4	1.296	6.22e-68	2.121	8.66e-140
CABYR	ENSG00000154040.20	1.295	5.24e-49	1.93	1.12e-63
FOXP3	ENSG00000049768.14	1.295	6.76e-87	1.104	4.02e-67
TMEM54	ENSG00000121900.18	1.295	1.46e-73	1.49	2.59e-102
SPINT1	ENSG00000166145.14	1.293	2.76e-76	1.243	1.82e-72
CADM4	ENSG00000105767.2	1.293	5.39e-59	1.909	1.29e-85
RP11-215A21.2	ENSG00000236058.3	1.29	1.48e-90	1.466	8.68e-104
PRAME	ENSG00000185686.17	1.29	4.89e-49	4.645	7.81e-124
FAXC	ENSG00000146267.11	1.286	5.04e-50	1.659	5.7e-66
OIP5	ENSG00000104147.8	1.285	2.35e-92	2.746	1.84e-236
RP3-461F17.3	ENSG00000268439.5	1.283	5.17e-96	1.83	2.23e-137
RPL39P3	ENSG00000235174.1	1.282	3.19e-35	1.403	1.71e-48
XXbac-BPG246D15.9	ENSG00000250264.1	1.279	3.81e-22	1.136	3.11e-20
CENPW	ENSG00000203760.8	1.279	1.95e-63	3.059	6.32e-216
RPS28P7	ENSG00000227097.5	1.276	1.11e-58	1.554	2.35e-77
RP11-138I1.4	ENSG00000265401.1	1.276	9.21e-41	1.125	5.89e-24
STEAP3	ENSG00000115107.19	1.276	7.1e-37	1.066	3.21e-30
PVRL1	ENSG00000110400.10	1.275	6.91e-62	4.474	2.59e-212
OVOL1	ENSG00000172818.9	1.274	2.96e-84	2.32	1.71e-116
RNASEH2A	ENSG00000104889.4	1.271	5.31e-95	2.269	3.93e-184
ENO1	ENSG00000074800.13	1.267	3.88e-84	1.487	2.04e-94
IGLV5-45	ENSG00000211650.2	1.266	7.63e-17	1.318	2.12e-09
DNAH14	ENSG00000185842.14	1.266	3.02e-102	1.352	2.22e-63
ENTPD3	ENSG00000168032.8	1.266	8.33e-31	1.733	1.72e-62
DCAF13	ENSG00000164934.13	1.266	6.68e-107	1.671	3.24e-144
PMAIP1	ENSG00000141682.11	1.265	3.21e-35	2.324	8.01e-108
ITGA11	ENSG00000137809.16	1.264	5.89e-45	1.005	9.1e-20
PITX2	ENSG00000164093.15	1.263	3.04e-56	1.484	2.96e-55
TFB2M	ENSG00000162851.7	1.261	3.27e-120	1.372	1.36e-130
STMN1	ENSG00000117632.20	1.261	1.68e-58	2.204	9.15e-135
RPL35P1	ENSG00000237991.3	1.258	1.7e-52	1.3	5.95e-72
CCNF	ENSG00000162063.12	1.255	4.34e-102	1.866	4.33e-173
SLC16A9	ENSG00000165449.11	1.254	9.32e-44	1.389	1.14e-48
CTD-2619J13.13	ENSG00000268307.1	1.253	1.18e-42	1.226	2.69e-48
ARNTL2	ENSG00000029153.14	1.252	6.31e-43	2.941	1.74e-155
GSTA1	ENSG00000243955.5	1.251	3.26e-06	2.745	3.4e-21
KIF23	ENSG00000137807.13	1.251	2.05e-59	2.539	1.28e-192
SGOL1	ENSG00000129810.14	1.251	8.52e-97	1.957	1.74e-201
IGHV1-58	ENSG00000211968.3	1.249	1.13e-24	1.523	2.24e-18
AC093850.2	ENSG00000230838.1	1.246	3.07e-62	1.477	3.61e-59
TBCAP1	ENSG00000226781.1	1.246	3.29e-70	1.391	5.82e-91
GPRIN1	ENSG00000169258.6	1.245	1.58e-79	1.4	8.65e-90
UGDH	ENSG00000109814.11	1.245	1.49e-54	1.402	2.97e-50
TNNT1	ENSG00000105048.16	1.243	1.62e-16	2.082	1.97e-41
PC	ENSG00000173599.13	1.24	5.49e-77	1.077	3.65e-52
WDR66	ENSG00000158023.9	1.24	4.44e-20	2.345	2.62e-56
CTC-518P12.6	ENSG00000267484.1	1.239	3.24e-37	1.007	3.81e-38
RP11-334C17.6	ENSG00000275479.1	1.239	1.07e-08	1.316	5.13e-08
PAK6	ENSG00000259288.5	1.237	9.93e-84	1.912	7.43e-96
RPP40	ENSG00000124787.13	1.237	1.27e-91	1.869	4.29e-148
RP13-582O9.7	ENSG00000272172.1	1.233	1.66e-27	1.248	4.92e-26
CLDN10	ENSG00000134873.9	1.232	5.43e-30	1.373	7.56e-19
APOA1BP	ENSG00000163382.11	1.231	2.56e-119	1.253	1.19e-112
MRPS33	ENSG00000090263.15	1.229	1.04e-115	1.379	1.87e-128
LAMC2	ENSG00000058085.14	1.226	6e-19	2.387	3.74e-51
TMPRSS11E	ENSG00000087128.9	1.226	5.04e-52	2.73	3.12e-86
IGLC6	ENSG00000222037.5	1.225	1.64e-33	1.079	5.44e-19
AC005538.3	ENSG00000279809.1	1.222	1.88e-67	1.512	1.22e-81
S100A14	ENSG00000189334.8	1.222	4.21e-24	1.567	2.41e-20
PSMG3	ENSG00000157778.8	1.221	9.34e-112	1.432	5.75e-136
PFN2	ENSG00000070087.13	1.22	4.16e-34	3.015	7.54e-125
STYXL1	ENSG00000127952.16	1.219	9.31e-100	1.094	1.33e-77
DDR1	ENSG00000204580.11	1.215	4.22e-54	1.991	9.84e-108
HOXB7	ENSG00000260027.4	1.215	1.17e-28	2.202	1.22e-80
NXT2	ENSG00000101888.11	1.214	1.16e-73	1.458	6.84e-101
DSC2	ENSG00000134755.14	1.211	2.95e-45	2.882	1.35e-140
MCM10	ENSG00000065328.16	1.211	1.83e-82	2.234	1.1e-194
METTL1	ENSG00000037897.16	1.211	7.22e-78	1.49	4.64e-96
PTPRF	ENSG00000142949.16	1.21	3.76e-62	1.767	4.32e-104
CTD-2325P2.4	ENSG00000259038.1	1.208	1.01e-29	1.151	7.13e-22
EXOSC5	ENSG00000077348.8	1.206	8.7e-110	1.758	6.43e-150
MAP7D2	ENSG00000184368.15	1.204	1.51e-50	1.154	6.27e-49
IGKV2-30	ENSG00000243238.1	1.203	3.83e-11	1.081	2.64e-05
SKA1	ENSG00000154839.9	1.203	2.98e-85	2.447	4.54e-211
LYPD3	ENSG00000124466.8	1.203	1.65e-46	4.883	3.28e-167
SNRPE	ENSG00000182004.12	1.202	7.59e-118	1.495	2.16e-143
GJB3	ENSG00000188910.7	1.199	1.05e-33	4.212	1.02e-177
KRT19	ENSG00000171345.13	1.198	3.27e-35	2.462	3.86e-63
FGF11	ENSG00000161958.10	1.198	7.68e-61	2.864	1.01e-129
CCNE1	ENSG00000105173.13	1.197	7.7e-69	2.158	1.18e-146
P3H4	ENSG00000141696.12	1.196	1.41e-66	1.406	4.43e-71
PTMAP5	ENSG00000214182.5	1.195	2.3e-36	1.193	7.21e-38
PPIL1	ENSG00000137168.7	1.195	4.49e-92	1.525	1.56e-121
SLC12A8	ENSG00000221955.10	1.194	6.99e-74	1.767	3.31e-112
KRT15	ENSG00000171346.13	1.192	4.36e-21	5.374	9.58e-112
RP11-294C11.2	ENSG00000278263.2	1.189	3.18e-42	1.632	5.69e-34
RP11-465N4.4	ENSG00000234678.1	1.187	3.91e-82	1.048	1.02e-50
ZACN	ENSG00000186919.12	1.187	2.85e-20	1.116	9.18e-16
GGH	ENSG00000137563.11	1.187	1.99e-42	2.599	1.12e-174
RAD54L	ENSG00000085999.11	1.187	1.13e-70	2.368	1.22e-177
BRI3BP	ENSG00000184992.10	1.186	1.52e-105	1.792	9.9e-164
SDHAF3	ENSG00000196636.7	1.185	3.87e-100	1.478	9.64e-109
PTGFRN	ENSG00000134247.9	1.184	1.4e-58	2.156	1.49e-108
LDHA	ENSG00000134333.13	1.183	2.71e-61	1.461	3.8e-81
CDCA2	ENSG00000184661.13	1.182	1.29e-89	2.129	4.38e-190
OLA1	ENSG00000138430.15	1.182	1.66e-117	1.686	7.15e-164
GSDMC	ENSG00000147697.8	1.181	1.13e-43	2.689	1.16e-90
KIAA1522	ENSG00000162522.10	1.18	2.41e-68	1.14	2.78e-64
GNPNAT1	ENSG00000100522.8	1.18	3.2e-81	1.063	3.04e-73
HAMP	ENSG00000105697.7	1.179	4.22e-27	1.08	2.26e-18
LINC00665	ENSG00000232677.6	1.178	3.25e-26	1.062	2.6e-16
MAP7	ENSG00000135525.18	1.177	1.7e-65	1.622	9.86e-108
RHOD	ENSG00000173156.6	1.176	1.18e-63	1.306	8.79e-63
MSH2	ENSG00000095002.12	1.176	1.49e-92	1.576	2.11e-125
GSKIP	ENSG00000100744.14	1.172	2.57e-85	1.072	6.47e-72
UBE2S	ENSG00000108106.13	1.17	7.83e-70	2.759	3.11e-214
POSTN	ENSG00000133110.14	1.167	3.62e-23	1.404	5.71e-23
KIF15	ENSG00000163808.16	1.164	3.61e-78	1.974	4.17e-171
RP11-295G20.2	ENSG00000233461.5	1.162	4.43e-55	1.581	1.78e-68
IGHV3-13	ENSG00000211942.3	1.161	1.74e-18	1.357	9.27e-12
SEMA4B	ENSG00000185033.14	1.161	7.16e-47	1.936	3.16e-68
THOC3	ENSG00000051596.9	1.16	6.38e-97	2.395	8.42e-171
RP11-61N20.3	ENSG00000226268.3	1.158	8.03e-64	1.845	8.32e-107
POC1A	ENSG00000164087.7	1.157	4.38e-96	1.462	1.38e-150
SHCBP1	ENSG00000171241.8	1.156	5.28e-71	1.765	1.15e-158
POLE2	ENSG00000100479.12	1.156	6.32e-77	1.712	5.99e-141
PDCD2L	ENSG00000126249.7	1.155	3.88e-119	1.394	2.74e-116
MREG	ENSG00000118242.15	1.153	4.04e-61	1.408	4.57e-96
MRPL15	ENSG00000137547.8	1.153	1.21e-104	1.253	1.66e-112
TMEM14A	ENSG00000096092.5	1.153	9.83e-79	1.98	1.29e-138
RPL41	ENSG00000279483.1	1.151	1.07e-64	1.206	6.84e-71
RP11-173P15.5	ENSG00000256569.1	1.151	9.2e-09	1.868	4.3e-25
DCTPP1	ENSG00000179958.8	1.151	5.54e-90	1.685	4.99e-129
TMEM132A	ENSG00000006118.14	1.148	3.65e-42	2.286	8.53e-118
C3orf67	ENSG00000163689.18	1.147	2.08e-61	1.981	1.91e-125
NME2	ENSG00000011052.21	1.147	2.59e-43	1.786	1.87e-88
NCAPG2	ENSG00000146918.19	1.143	4.71e-73	1.853	4.14e-138
BYSL	ENSG00000112578.9	1.14	8.1e-79	1.643	1.9e-117
HIST1H4J	ENSG00000197238.4	1.138	7.81e-51	1.447	1.32e-71
IDH2	ENSG00000182054.9	1.133	9.06e-93	1.37	1.72e-98
TMED10	ENSG00000170348.8	1.132	2.44e-83	1.334	6.25e-87
NREP	ENSG00000134986.13	1.132	8.39e-44	1.261	1e-33
RP11-12G12.7	ENSG00000274605.1	1.132	1.29e-72	1.874	1.22e-137
ERGIC2	ENSG00000087502.17	1.13	8.49e-91	1.439	1.44e-126
GAPDH	ENSG00000111640.14	1.13	4.27e-68	2.219	8.67e-156
RPL35P5	ENSG00000225573.4	1.124	1.06e-48	1.256	5.03e-60
IGKV5-2	ENSG00000211599.2	1.124	5.85e-17	1.027	4.6e-10
ARL6IP1	ENSG00000170540.14	1.124	2.32e-88	1.236	1.16e-95
POF1B	ENSG00000124429.17	1.123	2.35e-27	2.186	1.46e-65
PRC1	ENSG00000198901.13	1.121	7.57e-54	2.542	7.13e-176
CENPH	ENSG00000153044.9	1.12	7.94e-93	2.306	5.25e-194
PYCRL	ENSG00000104524.13	1.119	5.2e-90	1.374	2.63e-106
TACSTD2	ENSG00000184292.6	1.118	1.72e-26	1.653	3.86e-36
MIS18A	ENSG00000159055.3	1.117	1.47e-110	1.656	2e-161
HELLS	ENSG00000119969.14	1.117	1.23e-70	2.112	1.2e-167
SPAG5	ENSG00000076382.16	1.116	8.28e-57	1.768	7.3e-106
TMED2	ENSG00000086598.10	1.115	8.02e-91	1.13	6.23e-87
MAFG-AS1	ENSG00000265688.1	1.114	2.47e-85	1.268	7.36e-79
CENPN	ENSG00000166451.13	1.113	7.86e-69	2.564	6.15e-187
LMNB1	ENSG00000113368.11	1.113	6.86e-57	1.777	4.68e-110
LYPLA1	ENSG00000120992.17	1.112	1.64e-81	1.265	4.19e-91
EEF1A1P12	ENSG00000214199.3	1.111	3.2e-50	1.47	4.23e-54
RP11-676M6.1	ENSG00000254612.2	1.109	5.64e-47	1.465	7.74e-98
IGLV9-49	ENSG00000223350.2	1.109	4.18e-17	1.384	7.64e-11
MRPS23	ENSG00000181610.12	1.109	1.36e-93	1.16	3.65e-97
IGKV1D-8	ENSG00000239819.2	1.107	8.56e-38	1.269	3e-28
SUMO1P3	ENSG00000235082.2	1.106	1.07e-44	1.274	3.27e-52
PRPS2	ENSG00000101911.12	1.105	6.26e-86	1.525	4.44e-126
RP11-567G11.1	ENSG00000228952.1	1.104	1.62e-39	1.467	1.31e-57
HIST1H2BK	ENSG00000197903.7	1.104	1.34e-43	1.094	1.61e-30
DPY30	ENSG00000162961.13	1.104	1.46e-112	1.145	3.16e-118
ARHGEF19	ENSG00000142632.16	1.101	9.7e-59	1.496	4.36e-92
MRPL3	ENSG00000114686.8	1.101	3.75e-102	1.825	2.63e-158
LSM12P1	ENSG00000232024.2	1.1	1.13e-62	1.696	5.25e-101
SNRPD1	ENSG00000167088.10	1.1	5.5e-94	1.799	1.04e-150
YWHAZ	ENSG00000164924.17	1.099	2.2e-84	1.657	1.17e-135
CCT5	ENSG00000150753.11	1.098	1.51e-76	1.885	3.3e-138
CENPK	ENSG00000123219.12	1.098	1.18e-64	1.766	6.4e-141
IGHV3-20	ENSG00000211946.3	1.095	1.77e-21	1.215	5.17e-13
PSPH	ENSG00000146733.13	1.095	5.07e-61	1.942	9.27e-111
RPA3	ENSG00000106399.11	1.094	1.21e-82	1.27	2.48e-109
FANCF	ENSG00000183161.4	1.093	1.81e-124	1.036	4.37e-81
CISD2	ENSG00000145354.9	1.093	3.72e-98	1.095	3.96e-96
SFXN1	ENSG00000164466.12	1.092	4.82e-82	1.7	3e-122
RAB38	ENSG00000123892.11	1.092	3.77e-39	2.16	4.2e-78
PVT1	ENSG00000249859.7	1.091	5.12e-29	1.424	5.11e-52
FABP6	ENSG00000170231.15	1.091	2.72e-06	1.178	5.86e-06
MRPL12	ENSG00000262814.6	1.09	1e-90	1.506	1.06e-116
H1F0	ENSG00000189060.5	1.089	8.91e-62	1.207	4.02e-49
E2F1	ENSG00000101412.12	1.089	1.23e-61	1.52	1.86e-102
PPAPDC1A	ENSG00000203805.10	1.087	2.94e-53	1.627	1.23e-78
BZW1P2	ENSG00000198406.7	1.087	3.45e-30	1.311	5.86e-46
RALGPS2	ENSG00000116191.17	1.087	5.98e-66	1.08	1.54e-55
RP11-345J4.5	ENSG00000261740.5	1.087	3.21e-83	1.617	9.35e-122
MTX2	ENSG00000128654.13	1.086	5.55e-118	1.323	2.38e-141
C17orf58	ENSG00000186665.8	1.085	4.21e-96	1.007	5.7e-84
BTF3L4P2	ENSG00000213189.5	1.084	3.25e-82	1.404	1.01e-115
CTD-2510F5.4	ENSG00000265415.1	1.083	3.58e-68	1.869	7.01e-143
ADAM12	ENSG00000148848.14	1.079	1.46e-37	1.958	1.28e-67
CPXM1	ENSG00000088882.7	1.079	3.98e-14	1.426	2.07e-22
ANKEF1	ENSG00000132623.15	1.076	2.15e-75	1.269	2.17e-92
SLC9A7	ENSG00000065923.9	1.073	1.51e-71	1.496	2.31e-100
BDH1	ENSG00000161267.11	1.071	6.59e-54	2.053	1.26e-103
FOXD3-AS1	ENSG00000230798.5	1.07	4.62e-45	1.529	1.55e-68
DARS2	ENSG00000117593.9	1.069	1.81e-101	1.434	2.39e-118
JUP	ENSG00000173801.16	1.067	2.25e-57	2.372	4.29e-137
WDHD1	ENSG00000198554.11	1.063	5.11e-50	1.786	1.87e-123
CLSPN	ENSG00000092853.13	1.062	2.72e-65	1.734	4.38e-128
LRRC8E	ENSG00000171017.10	1.061	3.59e-68	1.233	4.95e-61
HACD3	ENSG00000074696.12	1.061	2.83e-71	1.176	4.92e-82
BRIX1	ENSG00000113460.12	1.059	1.08e-93	1.818	3.19e-145
MRPL24	ENSG00000143314.12	1.058	1.39e-88	1.072	5.46e-83
DIO2	ENSG00000211448.11	1.057	2.95e-42	1.769	9.69e-61
BOLA2	ENSG00000183336.7	1.055	9.47e-66	1.163	4.79e-66
PTRH2	ENSG00000141378.14	1.053	5.41e-89	1.138	1.66e-84
NUP62CL	ENSG00000198088.10	1.051	1.51e-47	1.004	1.09e-52
GEMIN6	ENSG00000152147.10	1.051	8.31e-109	1.158	1.25e-106
PAK1	ENSG00000149269.9	1.051	5.61e-71	1.706	1.05e-110
MIF	ENSG00000240972.1	1.046	8.07e-63	1.787	2.98e-99
PARPBP	ENSG00000185480.11	1.045	4.66e-76	2.169	4.95e-182
CDCA4	ENSG00000170779.10	1.045	3.11e-88	2.422	3.98e-215
AC009299.3	ENSG00000227403.1	1.041	7.34e-44	1.188	5.78e-26
STIL	ENSG00000123473.15	1.039	1.55e-91	1.698	3.26e-179
PDIA6	ENSG00000143870.12	1.037	8.23e-75	1.242	1.55e-81
DTYMK	ENSG00000168393.12	1.036	1.33e-93	1.46	1.92e-134
STAT1	ENSG00000115415.18	1.035	3.46e-36	1.033	1.09e-27
MRPS35	ENSG00000061794.12	1.034	2.99e-88	1.286	1.54e-109
RP5-864K19.6	ENSG00000274944.4	1.034	7.68e-43	1.487	1.19e-50
TUBB2B	ENSG00000137285.9	1.034	1.1e-29	1.17	3.05e-31
PDZD11	ENSG00000120509.10	1.032	1.37e-120	1.143	2.16e-126
C6orf132	ENSG00000188112.8	1.03	1.65e-46	1.299	8.98e-55
TWF1	ENSG00000151239.13	1.029	5.8e-80	1.506	1.98e-136
NUDT1	ENSG00000106268.15	1.029	5.69e-90	2.031	5.95e-178
ADORA2B	ENSG00000170425.3	1.028	4.09e-43	1.318	1.42e-54
PLK4	ENSG00000142731.10	1.028	9.87e-68	1.776	1.57e-153
ROMO1	ENSG00000125995.15	1.027	1.18e-80	1.062	4.44e-70
FAM213A	ENSG00000122378.13	1.026	1.2e-83	1.741	6.41e-119
PABPC1	ENSG00000070756.13	1.025	1.35e-71	1.264	8.07e-80
CENPI	ENSG00000102384.13	1.024	1.1e-79	1.929	3.05e-181
ORC1	ENSG00000085840.12	1.024	3.05e-77	2.019	4.92e-187
SHFM1	ENSG00000127922.9	1.024	1.06e-93	1.581	2.77e-123
AC016292.3	ENSG00000108958.4	1.021	1.91e-74	1.295	2.8e-103
FAM103A2P	ENSG00000235272.1	1.018	8.85e-34	1.345	1.61e-38
PIGU	ENSG00000101464.10	1.015	4.97e-107	1.203	1.66e-116
TRUB1	ENSG00000165832.5	1.013	1.83e-78	1.253	3.8e-118
VTCN1	ENSG00000134258.16	1.013	3.84e-36	2.618	2.18e-65
ARHGAP11A	ENSG00000198826.10	1.012	5.64e-59	2.136	5.44e-159
C17orf53	ENSG00000125319.14	1.012	1.1e-76	1.994	1.76e-166
HPRT1	ENSG00000165704.14	1.011	5.69e-70	1.777	3.69e-152
THNSL1	ENSG00000185875.12	1.01	1.13e-108	1.134	3.11e-105
FANCI	ENSG00000140525.17	1.01	1.6e-60	2.396	1.15e-166
CENPL	ENSG00000120334.15	1.01	4.25e-95	1.619	2.19e-162
TONSL	ENSG00000160949.16	1.008	3.91e-76	1.643	1.12e-111
TPBG	ENSG00000146242.8	1.008	1.93e-37	1.662	6.73e-93
RP11-49K24.6	ENSG00000267228.6	1.008	1.34e-12	1.021	4.52e-12
CHAF1B	ENSG00000159259.7	1.007	8.27e-88	1.613	9.75e-151
MZT2A	ENSG00000173272.13	1.005	3.93e-74	1.364	5.72e-107
DHFR	ENSG00000228716.6	1.002	1.04e-86	1.303	9.53e-106
C19orf48	ENSG00000167747.13	1.002	1.76e-75	1.921	4.25e-152
ESCO2	ENSG00000171320.14	1	3.73e-76	2.019	6.46e-165
LY6D	ENSG00000167656.4	1	1.89e-32	4.143	1.37e-69
FSTL4	ENSG00000053108.16	1	1.36e-32	1.534	2.55e-48
XX-FW83563B9.5	ENSG00000280195.1	-1	5.76e-55	-1.013	1.6e-52
RP11-598F7.5	ENSG00000256694.1	-1	2.83e-58	-1.201	2.54e-88
GPR173	ENSG00000184194.5	-1	2.84e-43	-1.004	1.06e-33
C1QTNF2	ENSG00000145861.7	-1	1.3e-84	-1.204	3e-117
CCL15	ENSG00000275718.1	-1	6.72e-22	-1.134	1.61e-85
CWC25	ENSG00000273559.4	-1	7.44e-64	-1.105	5.58e-64
YTHDC2	ENSG00000047188.15	-1.002	2.63e-60	-1.06	1.38e-65
DNM3	ENSG00000197959.13	-1.003	4.67e-46	-1.396	9.18e-88
INTU	ENSG00000164066.12	-1.003	2.9e-52	-1.036	1.55e-43
KCNMB1	ENSG00000145936.8	-1.003	1.04e-67	-1.373	6.69e-101
CROCCP3	ENSG00000080947.14	-1.003	1e-35	-1.379	2.48e-59
SLPI	ENSG00000124107.5	-1.004	3.4e-10	-1.239	4.73e-11
LINC00854	ENSG00000236383.7	-1.005	1.34e-40	-1.535	2.19e-105
DOK6	ENSG00000206052.10	-1.005	1.83e-53	-1.104	4.19e-38
ITSN2	ENSG00000198399.14	-1.005	1.36e-67	-1.467	9.73e-111
C1orf168	ENSG00000187889.12	-1.005	4.62e-30	-1.427	5.17e-98
DNAI1	ENSG00000122735.15	-1.005	1.7e-25	-1.28	3.21e-46
RP11-395I14.2	ENSG00000253476.1	-1.006	1.01e-90	-1.089	2.09e-95
PGM5P4-AS1	ENSG00000231943.7	-1.006	9.33e-71	-1.209	1.08e-138
CYTIP	ENSG00000115165.9	-1.006	1.15e-46	-1.543	1.61e-71
PQLC1	ENSG00000122490.18	-1.006	1.03e-65	-1.082	2.52e-61
RP11-710F7.2	ENSG00000250740.1	-1.007	1.31e-81	-1.011	5.8e-76
RN7SL417P	ENSG00000244056.3	-1.007	1.34e-51	-1.018	6.71e-31
PRPF39	ENSG00000185246.17	-1.007	3.1e-37	-1.074	5.38e-31
AC007193.10	ENSG00000269124.1	-1.007	3.44e-64	-1.018	1.17e-78
CHN1	ENSG00000128656.13	-1.007	1.05e-42	-1.007	1.63e-44
PARD3B	ENSG00000116117.17	-1.007	1.73e-74	-1.69	1.4e-126
RP11-513M16.8	ENSG00000273226.1	-1.007	5.91e-82	-1.642	4.18e-151
SNHG3	ENSG00000242125.3	-1.008	2.49e-12	-1.035	1.45e-11
MSS51	ENSG00000166343.9	-1.009	2.07e-64	-1.237	5.92e-89
ADAMTS7	ENSG00000136378.14	-1.009	8.72e-32	-1.282	1.04e-48
RNASE4	ENSG00000258818.3	-1.01	2.3e-38	-2.426	4.65e-159
POLI	ENSG00000101751.10	-1.01	7.17e-50	-1.065	4.63e-36
DNAH12	ENSG00000174844.14	-1.011	1.7e-32	-1.19	5.05e-56
ZNF596	ENSG00000172748.12	-1.011	1.29e-68	-1.15	1.37e-61
RP11-635O16.2	ENSG00000273877.4	-1.011	7.64e-33	-1.276	9.14e-79
BNC2	ENSG00000173068.17	-1.012	3.71e-72	-1.146	1.27e-66
RP4-734G22.3	ENSG00000272078.1	-1.012	1.93e-102	-1.043	1.04e-97
DUSP8P5	ENSG00000235316.1	-1.013	1.34e-68	-1.166	1.47e-93
CEMP1	ENSG00000205923.3	-1.013	6.7e-18	-1.221	1.27e-27
MPHOSPH8	ENSG00000196199.13	-1.013	4.91e-76	-1.29	1.12e-94
RP11-1228E12.1	ENSG00000280279.1	-1.014	1.86e-24	-1.001	1.13e-18
MT-ND4	ENSG00000198886.2	-1.014	2.27e-16	-1.261	1.69e-24
ILK	ENSG00000166333.13	-1.014	7.56e-85	-1.427	1.07e-111
CNN3	ENSG00000117519.15	-1.014	2.61e-57	-1.278	9.91e-64
RN7SL15P	ENSG00000264573.2	-1.014	3.68e-45	-1.05	1.71e-48
STXBP2	ENSG00000076944.14	-1.014	1.29e-55	-1.249	2.33e-72
RBM25	ENSG00000119707.13	-1.015	1.04e-37	-1	3.96e-31
RP11-278C7.1	ENSG00000257511.1	-1.016	7.31e-74	-1.054	9.06e-74
CTC-338M12.4	ENSG00000233937.6	-1.016	1.56e-20	-1.321	1.28e-31
ITLN1	ENSG00000179914.4	-1.016	7.96e-32	-1.169	7.09e-47
SLC16A5	ENSG00000170190.15	-1.016	1.79e-34	-1.842	3.02e-90
STK36	ENSG00000163482.11	-1.016	9.02e-19	-1.496	5.25e-38
SCNN1D	ENSG00000162572.19	-1.016	2.39e-16	-1.227	2.36e-28
CNTN4	ENSG00000144619.14	-1.016	1.07e-53	-1.346	9.44e-96
GRAMD2	ENSG00000175318.11	-1.017	1.7e-24	-2.346	1.09e-121
GIGYF1	ENSG00000146830.9	-1.017	2.18e-23	-1.148	6.28e-26
PPWD1	ENSG00000113593.11	-1.017	5.01e-50	-1.251	4.35e-68
AC005740.6	ENSG00000271871.1	-1.018	9.02e-99	-1.151	5.15e-123
NFAM1	ENSG00000235568.6	-1.019	5.52e-54	-1.503	8.36e-73
NCAM1	ENSG00000149294.16	-1.019	1.06e-23	-1.107	1.23e-21
CCDC93	ENSG00000125633.10	-1.019	5.31e-50	-1.183	1.36e-60
SDR39U1	ENSG00000100445.16	-1.019	3.24e-34	-1.011	8.53e-29
RP11-96D1.8	ENSG00000279649.1	-1.02	5.78e-92	-1.111	1e-105
CTD-2373N4.3	ENSG00000279041.1	-1.02	1.79e-50	-1.688	4.02e-159
TSPAN4	ENSG00000214063.10	-1.02	1.04e-51	-2.353	1.07e-140
TCEAL1	ENSG00000172465.13	-1.02	2.79e-72	-1.476	1.52e-102
GGA3	ENSG00000125447.16	-1.02	6.1e-43	-1.236	1.44e-62
SH3GL2	ENSG00000107295.9	-1.02	1.11e-56	-1.027	2.69e-73
ZFYVE28	ENSG00000159733.13	-1.021	4.17e-37	-1.599	7.33e-91
RP11-1081L13.4	ENSG00000254966.1	-1.022	1.95e-83	-1.101	1.85e-80
NAT6	ENSG00000243477.5	-1.022	1.64e-55	-1.215	9.76e-71
ELMSAN1	ENSG00000156030.12	-1.022	5.62e-69	-1.116	1.57e-74
MT-ND1	ENSG00000198888.2	-1.023	3.08e-20	-1.799	6.18e-54
SULT1A1	ENSG00000196502.11	-1.023	8.43e-33	-2.122	1.87e-79
KCNMB4	ENSG00000135643.4	-1.023	1.35e-10	-1.358	5.44e-50
TCEAL4	ENSG00000133142.17	-1.023	3.19e-60	-1.085	1.59e-44
CCDC66	ENSG00000180376.16	-1.024	4.54e-56	-1.332	3.15e-72
NRROS	ENSG00000174004.5	-1.024	1.56e-49	-1.25	2.86e-59
EIF1B	ENSG00000114784.3	-1.024	2.61e-89	-1.006	4.52e-63
GUCY1B3	ENSG00000061918.12	-1.024	2.28e-62	-1.177	5.68e-61
RAB11FIP3	ENSG00000090565.15	-1.024	1.69e-46	-1.244	1.02e-61
RP11-98J23.2	ENSG00000198237.8	-1.025	2.75e-40	-1.025	6.06e-41
INPPL1	ENSG00000165458.13	-1.025	5.39e-17	-1.672	1.04e-58
GPCPD1	ENSG00000125772.12	-1.025	2.82e-35	-1.398	6.14e-67
HRC	ENSG00000130528.11	-1.025	4.13e-63	-1.315	1.66e-127
MAGOH2P	ENSG00000264176.1	-1.025	7.63e-75	-1.129	1.1e-90
STX16	ENSG00000124222.21	-1.025	7.83e-26	-1.022	1.37e-21
XXbac-BPG299F13.14	ENSG00000271821.1	-1.025	8.79e-51	-1.272	2.03e-77
LRRC70	ENSG00000186105.7	-1.026	1.13e-94	-1.219	1.02e-128
HMGCLL1	ENSG00000146151.12	-1.026	6.95e-69	-1.261	4.56e-101
KDM6B	ENSG00000132510.10	-1.026	1.34e-47	-1.102	1.62e-54
KHDRBS2	ENSG00000112232.8	-1.026	1.56e-45	-1.349	4.21e-155
POM121L9P	ENSG00000128262.8	-1.026	5.11e-60	-1.152	1.64e-80
PHBP9	ENSG00000230224.1	-1.027	3.98e-58	-1.16	7.19e-85
AC104654.2	ENSG00000234362.5	-1.028	2.05e-87	-1.052	2.45e-69
ADGRE1	ENSG00000174837.14	-1.028	1.71e-58	-1.082	7.58e-52
ATG2B	ENSG00000066739.11	-1.028	3.14e-58	-1.124	4.79e-61
RP11-578O24.2	ENSG00000254352.1	-1.029	1.04e-59	-1.221	3.59e-83
ARAP1	ENSG00000186635.14	-1.029	9.63e-67	-1.42	5.64e-89
C19orf71	ENSG00000183397.5	-1.029	4.22e-40	-1.081	1.2e-50
ABCA7	ENSG00000064687.12	-1.029	5.69e-25	-1.698	9.95e-65
CDKL5	ENSG00000008086.10	-1.029	1.87e-87	-1.27	5.53e-105
NATD1	ENSG00000274180.1	-1.029	3.21e-71	-1.282	8.41e-94
RP11-250B2.3	ENSG00000233967.6	-1.03	1.08e-58	-1.04	4.74e-44
GPBAR1	ENSG00000179921.14	-1.03	4.74e-78	-1.307	7.88e-123
RP11-180C16.1	ENSG00000273489.1	-1.03	1.08e-46	-1.57	1.28e-80
MT-ND6	ENSG00000198695.2	-1.031	9.01e-16	-2.216	7.37e-55
FAM214B	ENSG00000005238.19	-1.031	8.91e-52	-1.199	1.13e-61
SPN	ENSG00000197471.11	-1.032	1.74e-56	-1.94	1.13e-101
MT-ND2	ENSG00000198763.3	-1.033	1.94e-22	-1.526	9.16e-43
ING5	ENSG00000168395.14	-1.033	6.94e-53	-1.053	4.75e-42
AP000442.1	ENSG00000255139.1	-1.034	1.75e-49	-1.119	1.98e-45
CTD-2026K11.6	ENSG00000203392.3	-1.034	2e-69	-1.144	7.72e-80
IGFBP7	ENSG00000163453.11	-1.034	1.85e-52	-1.276	3.06e-57
MRC2	ENSG00000011028.13	-1.034	8.62e-42	-1.105	5.86e-39
RP11-2N1.2	ENSG00000267774.2	-1.034	1.96e-97	-1.07	3.16e-128
TBX21	ENSG00000073861.2	-1.034	7.51e-52	-1.326	5.46e-110
RP11-45A17.2	ENSG00000277959.1	-1.035	4.46e-52	-1.178	3.91e-65
TMEM132C	ENSG00000181234.9	-1.035	7.12e-95	-1.117	1.66e-100
HTR3C	ENSG00000178084.1	-1.035	1.85e-80	-1.017	1.61e-68
LRRC48	ENSG00000171962.17	-1.035	2.31e-38	-1.385	1.27e-69
F13A1	ENSG00000124491.15	-1.035	8.14e-27	-1.7	7.62e-47
RP11-861E21.2	ENSG00000267199.1	-1.035	7.88e-69	-1.077	3.76e-64
JPH4	ENSG00000092051.16	-1.036	3.72e-116	-1.203	2.57e-105
RP5-1024N4.4	ENSG00000272491.1	-1.036	2.79e-95	-1.2	6.05e-139
SHC3	ENSG00000148082.9	-1.037	8.94e-45	-1.405	4.33e-98
CD22	ENSG00000012124.14	-1.037	2.3e-30	-1.62	1.15e-49
HOXB5	ENSG00000120075.5	-1.037	1.05e-26	-1.358	1.22e-64
C1QB	ENSG00000173369.15	-1.038	7.4e-26	-1.613	1.21e-36
DLL4	ENSG00000128917.6	-1.038	1.53e-40	-1.945	1.15e-115
GAS6-AS1	ENSG00000233695.2	-1.039	2.48e-29	-1.117	4.37e-43
KCNJ12	ENSG00000184185.9	-1.039	7.4e-51	-1.017	4.22e-58
PRKCB	ENSG00000166501.12	-1.039	2.1e-63	-1.569	3.29e-99
PTBP2	ENSG00000117569.18	-1.039	1.2e-28	-1.008	8.73e-31
N4BP2L2	ENSG00000244754.8	-1.04	1.33e-82	-1.391	3.8e-111
CDK10	ENSG00000185324.21	-1.04	7.91e-24	-1.27	4.25e-32
CLEC4D	ENSG00000166527.7	-1.04	1.67e-75	-1.184	1.52e-81
RP13-514E23.2	ENSG00000273389.1	-1.04	1.54e-53	-1.055	5.4e-38
METTL3	ENSG00000165819.11	-1.041	1.18e-36	-1.216	6.29e-39
RP4-657D16.3	ENSG00000266993.3	-1.041	8.93e-78	-1.073	2.09e-82
VASH1	ENSG00000071246.10	-1.041	1.08e-55	-1.401	4.54e-86
DAPK1	ENSG00000196730.12	-1.042	4.74e-38	-2.261	7.56e-107
DNAI2	ENSG00000171595.13	-1.042	8.93e-28	-1.05	6.25e-42
HPCAL1	ENSG00000115756.12	-1.042	2.44e-55	-1.906	1.5e-129
SNHG22	ENSG00000267322.2	-1.042	2.57e-59	-1.404	3.05e-81
ZDHHC17	ENSG00000186908.14	-1.043	1.15e-51	-1.207	8.27e-70
METRNL	ENSG00000176845.12	-1.043	7e-44	-1.107	2.85e-41
CTB-167G5.7	ENSG00000274892.1	-1.043	1.45e-76	-1.087	2.56e-75
EFHC1	ENSG00000096093.14	-1.043	2.71e-38	-1.336	7.76e-60
PIWIL4	ENSG00000134627.11	-1.043	2.56e-53	-1.109	2.88e-59
LIMD1-AS1	ENSG00000230530.1	-1.044	1.35e-66	-1.71	6.64e-159
EPB41L4A	ENSG00000129595.12	-1.044	2.05e-63	-1.446	7.43e-122
PRRG1	ENSG00000130962.17	-1.044	1.48e-81	-1.302	2.97e-108
AGAP5	ENSG00000172650.12	-1.045	7.74e-26	-1.436	7.9e-63
SRGAP2C	ENSG00000171943.11	-1.045	7.41e-80	-1.007	7.97e-90
RP11-59C5.3	ENSG00000273599.1	-1.045	7.83e-71	-1.186	2.61e-90
SGCE	ENSG00000127990.15	-1.045	7.28e-41	-1.341	1.61e-47
RP1-159A19.3	ENSG00000235912.1	-1.046	3.54e-18	-1.264	1.55e-16
PRPF38B	ENSG00000134186.11	-1.046	1.36e-54	-1.068	8.38e-46
RP11-68I3.11	ENSG00000265625.1	-1.046	4.91e-87	-1.074	4.84e-89
SPAG5-AS1	ENSG00000227543.4	-1.047	4.26e-47	-1.118	6.05e-52
RP11-365N19.2	ENSG00000259515.1	-1.047	3.27e-71	-1.074	3.19e-65
PLCXD3	ENSG00000182836.9	-1.048	1.39e-60	-1.158	4.07e-103
MYADM	ENSG00000179820.15	-1.048	1.77e-51	-1.539	1.9e-72
AF011889.2	ENSG00000238039.1	-1.049	2.36e-44	-1.146	5.34e-48
SLC26A9	ENSG00000174502.18	-1.049	2.2e-05	-2.989	2.02e-79
UNC13B	ENSG00000198722.12	-1.05	4.69e-36	-2.265	3.94e-135
RBPMS	ENSG00000157110.15	-1.05	2.63e-37	-2.522	4.91e-169
BMP5	ENSG00000112175.7	-1.05	1.8e-28	-2.417	1.43e-125
CTC-429P9.3	ENSG00000269044.2	-1.05	4.2e-70	-1.212	1.33e-72
RP11-420A23.1	ENSG00000251432.6	-1.051	3.98e-52	-1.48	5.41e-119
SETD5	ENSG00000168137.15	-1.051	1.55e-38	-1.075	1.36e-44
AP001062.8	ENSG00000241728.5	-1.052	1.04e-57	-1.144	1.01e-63
NR2C2	ENSG00000177463.15	-1.052	4.49e-55	-1.296	9.19e-83
DDX5	ENSG00000108654.11	-1.052	1.32e-58	-1.12	5.11e-62
MSL1	ENSG00000188895.11	-1.053	2.16e-43	-1.044	3.14e-36
ABLIM2	ENSG00000163995.18	-1.053	1.56e-37	-1.235	1.6e-37
RP11-171I2.4	ENSG00000271141.1	-1.053	2.88e-59	-1.074	1.14e-54
RP11-553L6.5	ENSG00000259976.1	-1.053	2.05e-62	-2.259	7.53e-156
AC145124.2	ENSG00000255495.1	-1.054	2.92e-77	-1.134	1.89e-93
NCF1B	ENSG00000182487.12	-1.054	1.2e-36	-1.389	1.42e-49
ANKRD13D	ENSG00000172932.14	-1.054	1.87e-23	-1.002	2.61e-21
MICALL2	ENSG00000164877.18	-1.054	6.18e-11	-1.408	7.12e-23
SYNC	ENSG00000162520.14	-1.054	1.67e-64	-1.188	3.73e-76
ARHGAP27	ENSG00000159314.11	-1.054	1.83e-39	-1.315	2.63e-48
ADGRE2	ENSG00000127507.17	-1.054	8.44e-30	-1.056	4.42e-33
LRRN4	ENSG00000125872.7	-1.054	2.94e-17	-2.76	2.99e-161
NOD1	ENSG00000106100.10	-1.054	2.91e-55	-1.745	3.11e-151
RP11-148K1.12	ENSG00000244151.1	-1.055	6.74e-32	-1.284	1.6e-60
CCDC159	ENSG00000183401.11	-1.055	3.01e-41	-1.686	1.8e-106
MTHFR	ENSG00000177000.10	-1.055	2.11e-51	-1.665	2.52e-129
DCLK2	ENSG00000170390.14	-1.055	6.34e-67	-1.416	7.35e-94
ARHGAP44	ENSG00000006740.16	-1.055	1.31e-51	-2.358	1.15e-144
FAM160A2	ENSG00000051009.10	-1.056	2.67e-43	-1.395	8.8e-63
NBPF15	ENSG00000266338.6	-1.056	4.64e-39	-1.326	6.15e-58
RP5-890O3.9	ENSG00000240731.1	-1.057	1.18e-29	-1.325	1.04e-41
FBN1	ENSG00000166147.13	-1.057	3.97e-24	-1.386	2.47e-30
IGF1	ENSG00000017427.15	-1.057	5.38e-30	-1.427	4.79e-38
MON2	ENSG00000061987.14	-1.057	2.35e-48	-1.192	1.98e-61
ZSCAN18	ENSG00000121413.12	-1.057	7.79e-52	-1.476	7.93e-61
RP11-875O11.1	ENSG00000245025.2	-1.058	2.5e-98	-1.254	2.57e-118
SPRY4	ENSG00000187678.8	-1.058	1.02e-49	-1.972	1.33e-127
PXN	ENSG00000089159.15	-1.058	3.63e-51	-1.203	5.39e-53
ZRANB2	ENSG00000132485.12	-1.058	2.06e-52	-1.302	3.94e-64
C3orf62	ENSG00000188315.7	-1.059	1.52e-62	-1.197	8.16e-71
ART4	ENSG00000111339.10	-1.059	8.09e-94	-1.302	2.38e-124
RP11-1000B6.3	ENSG00000261064.1	-1.059	6.19e-75	-1.154	5.43e-73
CCNI2	ENSG00000205089.7	-1.06	7.16e-51	-1.747	4.97e-88
METTL17	ENSG00000165792.17	-1.06	2.6e-25	-1.027	7.94e-18
CTD-2007L18.5	ENSG00000260808.1	-1.06	4.41e-82	-1.107	8.45e-60
RP11-524F11.1	ENSG00000265511.1	-1.06	2.87e-62	-1.02	1.97e-54
AP000347.4	ENSG00000234353.2	-1.061	2.11e-20	-1.278	3.86e-33
SGK494	ENSG00000167524.14	-1.061	5.92e-20	-1.215	2.62e-21
ZCCHC2	ENSG00000141664.9	-1.061	3.97e-73	-1.081	4.65e-79
RPS20P14	ENSG00000223803.1	-1.062	1.56e-38	-1.287	6.46e-50
RP11-889L3.1	ENSG00000218227.3	-1.062	2.92e-43	-1.054	8.37e-39
SPTAN1	ENSG00000197694.13	-1.062	6.18e-69	-1.372	1.31e-98
CAPN9	ENSG00000135773.12	-1.062	5.59e-06	-1.943	6.79e-106
BMPR2	ENSG00000204217.12	-1.063	2.68e-89	-1.296	2.36e-102
RP3-467L1.6	ENSG00000269925.1	-1.063	1.43e-57	-1.102	1.2e-54
COL4A2-AS1	ENSG00000232814.2	-1.064	8.4e-95	-1.07	6.35e-96
DUTP6	ENSG00000225171.2	-1.064	1.03e-52	-1.391	1.73e-89
ZNF493	ENSG00000196268.11	-1.064	9.58e-55	-1.712	7.85e-103
P2RY14	ENSG00000174944.8	-1.064	2.06e-69	-1.54	1.75e-124
ALB	ENSG00000163631.16	-1.064	7.31e-09	-1.151	2.07e-29
RGL4	ENSG00000159496.14	-1.064	3.68e-57	-1.399	1.27e-72
PAPLN	ENSG00000100767.15	-1.064	1.08e-28	-1.205	2.96e-35
PCSK2	ENSG00000125851.9	-1.064	0.0144	-1.16	6.69e-16
RP11-326G21.1	ENSG00000272755.1	-1.064	9.42e-73	-1.547	3.56e-127
RP11-261C10.5	ENSG00000227230.1	-1.065	7.32e-86	-1.174	3.29e-98
RASL11A	ENSG00000122035.6	-1.065	1.21e-35	-1.556	1.94e-27
FERP1	ENSG00000232149.1	-1.066	1.41e-58	-1.163	4.26e-72
GANC	ENSG00000214013.9	-1.066	1.69e-60	-1.279	3.7e-94
CREBZF	ENSG00000137504.13	-1.066	7.81e-29	-1.295	2.6e-33
XXbac-BPG299F13.17	ENSG00000272501.1	-1.066	2.62e-96	-1.212	4.28e-102
EVI2B	ENSG00000185862.6	-1.067	2.55e-54	-1.828	7.66e-83
ZNF540	ENSG00000171817.16	-1.067	6.22e-85	-1.417	1.53e-158
AHI1	ENSG00000135541.20	-1.067	1.21e-45	-1.486	1.13e-73
CROCC	ENSG00000058453.16	-1.067	2.9e-32	-1.042	2.5e-17
RP11-361L15.3	ENSG00000280416.1	-1.068	6.52e-23	-1.281	1.22e-18
GIPC3	ENSG00000179855.5	-1.068	1.62e-77	-1.379	2.06e-134
RP11-1100L3.8	ENSG00000259884.1	-1.068	8.25e-09	-1.859	6.1e-33
CTC-510F12.3	ENSG00000279807.1	-1.069	1.22e-67	-1.128	1.18e-70
RP11-197N18.2	ENSG00000256028.2	-1.069	4.54e-49	-1.062	8.27e-48
SENCR	ENSG00000254703.2	-1.069	5.27e-121	-1.184	3.48e-123
NACAD	ENSG00000136274.8	-1.069	2.67e-51	-1.053	3.17e-47
ADCY9	ENSG00000162104.9	-1.07	8.86e-54	-1.434	7.49e-102
MXD4	ENSG00000123933.14	-1.07	6.96e-60	-1.739	2.1e-115
RP11-2B6.3	ENSG00000269946.1	-1.07	1.6e-43	-1.074	7.57e-38
SECISBP2	ENSG00000187742.14	-1.071	3.39e-63	-1.392	1.21e-90
CLEC1B	ENSG00000165682.14	-1.071	4.08e-90	-1.158	5.52e-94
LRRC25	ENSG00000175489.9	-1.072	8.89e-48	-1.554	1.52e-68
MAP6	ENSG00000171533.11	-1.072	9.67e-54	-1.562	8e-75
NICN1	ENSG00000145029.11	-1.072	4.74e-65	-1.807	2.36e-148
PPP1R16B	ENSG00000101445.9	-1.072	8.04e-62	-1.642	6.63e-101
RP11-7F17.3	ENSG00000258819.1	-1.073	1.66e-76	-1.164	1.75e-104
AMOTL2	ENSG00000114019.14	-1.073	3.54e-37	-1.497	3.69e-65
MLLT4	ENSG00000130396.20	-1.073	2.1e-44	-1.627	4.22e-93
RP11-736K20.5	ENSG00000255471.1	-1.074	7.3e-99	-1.253	1.62e-162
AC159540.1	ENSG00000230606.10	-1.074	4.81e-15	-1.577	2.81e-24
LINC00162	ENSG00000275874.1	-1.074	3e-32	-1.034	9.26e-29
CTA-963H5.5	ENSG00000250318.1	-1.075	3.13e-61	-1.205	3.6e-72
HES4	ENSG00000188290.10	-1.075	1.34e-18	-1.092	3.79e-18
RANBP3L	ENSG00000164188.8	-1.075	1.87e-92	-1.205	4.76e-104
RP11-407G23.7	ENSG00000276663.1	-1.075	4.99e-85	-1.189	1.26e-107
RP11-72I8.1	ENSG00000260735.1	-1.075	2.58e-56	-1.214	8.47e-70
RARRES1	ENSG00000118849.9	-1.076	2.23e-21	-1.032	2.78e-17
RP11-244H3.1	ENSG00000241014.1	-1.077	9.35e-82	-1.38	2.96e-122
SBDSP1	ENSG00000225648.5	-1.078	2.03e-84	-1.037	9.35e-65
RP11-241F15.1	ENSG00000248583.1	-1.079	7.17e-79	-1.109	3.97e-95
NOS3	ENSG00000164867.10	-1.079	1.24e-17	-1.947	2.04e-65
JDP2	ENSG00000140044.12	-1.079	2.35e-71	-1.461	2.89e-85
RP11-106M3.2	ENSG00000260729.1	-1.079	4.05e-104	-1.091	5.81e-99
RP11-311C24.1	ENSG00000260772.1	-1.079	5.11e-57	-1.394	1.72e-64
IGIP	ENSG00000182700.4	-1.08	4.14e-83	-1.682	1.71e-163
CD53	ENSG00000143119.12	-1.08	7.23e-59	-1.696	6.32e-73
TSSK3	ENSG00000162526.6	-1.081	2.02e-52	-1.102	9.58e-59
GRIK4	ENSG00000149403.11	-1.082	9.21e-145	-1.109	2.58e-129
ADD1	ENSG00000087274.16	-1.082	3.63e-79	-1.469	7.76e-108
CASC3	ENSG00000108349.14	-1.082	2.31e-58	-1.11	3.7e-50
PLD2	ENSG00000129219.13	-1.082	2.97e-49	-1.077	1e-41
RP11-106M3.3	ENSG00000261460.1	-1.082	1.77e-77	-1.04	3.17e-63
MXD3	ENSG00000213347.10	-1.083	1.11e-13	-1.174	2.1e-15
CTD-2368P22.1	ENSG00000176593.7	-1.083	1.54e-64	-1.164	1.4e-51
ARHGAP25	ENSG00000163219.11	-1.083	1.47e-71	-1.153	1.31e-73
CCDC146	ENSG00000135205.14	-1.083	7.22e-45	-1.031	1e-36
CTA-228A9.3	ENSG00000272720.1	-1.083	2.67e-28	-1.092	2.11e-21
CTB-50L17.14	ENSG00000267385.1	-1.083	1.73e-63	-1.266	4.17e-95
ZNF582-AS1	ENSG00000267454.5	-1.083	4.39e-80	-1.498	6.46e-118
TMEM240	ENSG00000205090.8	-1.084	6.92e-66	-1.213	2.58e-64
CYP4Z1	ENSG00000186160.4	-1.084	6.32e-73	-1.107	2.31e-48
CTD-2013N17.6	ENSG00000280332.1	-1.085	8.38e-62	-1.216	2.31e-71
RP11-552M11.4	ENSG00000243960.1	-1.085	1.71e-37	-1.098	2.39e-27
INPP5B	ENSG00000204084.12	-1.085	4.5e-69	-1.446	1.06e-101
ACSM5	ENSG00000183549.10	-1.086	1.15e-67	-1.335	6.63e-103
D2HGDH	ENSG00000180902.16	-1.086	2.14e-18	-1.296	7.73e-27
HECTD2	ENSG00000165338.16	-1.086	4.22e-82	-1.192	8.05e-90
HPGD	ENSG00000164120.13	-1.086	1.63e-17	-3.168	1.16e-110
NAALAD2	ENSG00000077616.10	-1.086	5.06e-104	-1.152	3.66e-82
RNF146	ENSG00000118518.15	-1.086	2.94e-83	-1.521	1.07e-132
SAFB2	ENSG00000130254.11	-1.086	7.22e-52	-1.115	1.79e-49
SIGLEC9	ENSG00000129450.8	-1.086	8.79e-60	-1.66	4.07e-93
ATP10A	ENSG00000206190.11	-1.087	8.64e-41	-2.061	2.49e-133
STAT6	ENSG00000166888.10	-1.087	3.73e-55	-1.19	1.02e-60
RP11-541N10.3	ENSG00000260461.1	-1.087	3.04e-81	-1.699	1.81e-195
RPS6KA2	ENSG00000071242.11	-1.088	5.97e-45	-2.803	3.45e-184
TNRC6A	ENSG00000090905.17	-1.088	5.7e-44	-1.158	7.3e-45
L3MBTL1	ENSG00000185513.14	-1.09	1.17e-28	-1.105	9.81e-19
SLC22A17	ENSG00000092096.14	-1.09	3.47e-32	-1.134	1.36e-43
AOAH	ENSG00000136250.11	-1.091	4.32e-54	-1.088	7.35e-25
IL10RA	ENSG00000110324.9	-1.091	1.65e-55	-1.699	6.72e-85
EBLN2	ENSG00000255423.1	-1.093	3.91e-71	-1.228	2.09e-79
AC010976.2	ENSG00000231731.7	-1.093	2.94e-56	-1.109	2.28e-54
TACC2	ENSG00000138162.17	-1.093	1.05e-20	-1.288	2.03e-46
RASSF8	ENSG00000123094.15	-1.093	1.18e-55	-1.212	7.74e-64
CYB561D2	ENSG00000271858.5	-1.094	9.51e-57	-1.174	4.84e-64
ANKRD9	ENSG00000156381.8	-1.095	1.86e-31	-1.202	1.87e-33
RGPD5	ENSG00000015568.12	-1.095	8.27e-56	-1.401	1.9e-76
CDH12P3	ENSG00000253492.1	-1.096	7.39e-21	-1.362	9.24e-31
AC006273.5	ENSG00000267530.2	-1.096	6.87e-43	-1.684	3.01e-95
HSD17B7P2	ENSG00000099251.14	-1.096	1.13e-50	-1.27	4.54e-61
MIR100HG	ENSG00000255090.5	-1.097	1.41e-32	-1.435	8.55e-104
RP11-673E1.3	ENSG00000249741.2	-1.097	6.45e-76	-1.286	1.58e-111
OTUD1	ENSG00000165312.6	-1.097	3.09e-97	-1.004	1.72e-58
AEBP1	ENSG00000106624.8	-1.097	1.09e-20	-1.409	8.01e-35
ECHDC2	ENSG00000121310.16	-1.097	1.14e-38	-1.714	9.87e-60
POPDC2	ENSG00000121577.13	-1.097	4.04e-92	-1.169	2.62e-71
PIK3IP1	ENSG00000100100.12	-1.098	4.29e-63	-1.064	2.51e-40
SMG1P1	ENSG00000237296.9	-1.099	1.07e-39	-1.062	1.2e-36
TMEM220	ENSG00000187824.8	-1.099	3.55e-51	-1.566	1.16e-111
ACTC1	ENSG00000159251.6	-1.099	1.11e-59	-1.142	4.87e-61
KANSL1L	ENSG00000144445.15	-1.099	5.02e-77	-1.61	5.85e-130
FLT1	ENSG00000102755.10	-1.099	3.43e-46	-1.495	1.05e-86
CDH12P1	ENSG00000254335.1	-1.1	2.31e-21	-1.367	2.27e-31
CMKLR1	ENSG00000174600.13	-1.1	4.72e-40	-1.562	5.83e-64
CLDND2	ENSG00000160318.6	-1.1	4.05e-58	-1.123	6.59e-54
C9orf139	ENSG00000180539.7	-1.101	8.69e-89	-1.244	5.4e-123
SELE	ENSG00000007908.15	-1.101	5.55e-41	-1.166	6.63e-29
TNFRSF1B	ENSG00000028137.16	-1.101	1.92e-64	-1.82	6.5e-97
RP11-368P15.3	ENSG00000258985.1	-1.102	1.22e-35	-1.384	3.5e-43
SCNN1G	ENSG00000166828.2	-1.103	2.46e-27	-1.671	6.88e-68
NFIX	ENSG00000008441.16	-1.103	9.79e-49	-1.039	1.31e-40
PHACTR2	ENSG00000112419.14	-1.103	1.21e-73	-1.341	1.01e-110
RN7SL145P	ENSG00000244357.3	-1.104	2.93e-51	-1.204	1.54e-71
LIMD1	ENSG00000144791.9	-1.104	1.66e-59	-1.633	4.7e-128
CTC-479C5.10	ENSG00000263126.1	-1.104	2.96e-76	-1.173	1.33e-86
NDST1	ENSG00000070614.14	-1.104	2.43e-69	-1.159	1.78e-67
RP11-804H8.6	ENSG00000273356.1	-1.104	1.86e-83	-1.168	4.28e-83
RP11-139H15.5	ENSG00000276533.1	-1.105	5.19e-35	-1.35	1.85e-68
RP4-681N20.5	ENSG00000275582.1	-1.105	1.02e-66	-1.004	7.91e-44
SERPINB9	ENSG00000170542.5	-1.106	9.52e-55	-1.146	6.59e-49
LURAP1L	ENSG00000153714.5	-1.106	1.27e-59	-1.351	2.8e-62
FGD4	ENSG00000139132.14	-1.106	3.72e-81	-1.552	3.81e-134
ZFP92	ENSG00000189420.8	-1.107	9.02e-128	-1.156	1.92e-114
GOLGA6L4	ENSG00000184206.11	-1.107	7.19e-39	-1.422	6.47e-65
ZFPM2	ENSG00000169946.13	-1.108	3.94e-79	-1.316	6.03e-109
EVA1C	ENSG00000166979.12	-1.108	5.11e-40	-1.468	3.61e-59
RP11-879F14.2	ENSG00000267279.1	-1.108	2.12e-98	-1	1.3e-46
IQSEC1	ENSG00000144711.13	-1.11	3.95e-81	-1.6	3.16e-131
RP11-7F17.8	ENSG00000273729.1	-1.11	3.3e-115	-1.238	6.48e-135
SMCHD1	ENSG00000101596.14	-1.11	5.04e-49	-1.086	1.14e-45
TLN1	ENSG00000137076.18	-1.11	2.86e-73	-1.483	1.48e-85
PIDD1	ENSG00000177595.17	-1.111	3.74e-21	-1.006	1.97e-12
MIER2	ENSG00000105556.10	-1.111	3e-54	-1.064	9.46e-52
RP11-884K10.6	ENSG00000271916.1	-1.111	3.28e-24	-1.111	2.22e-64
RP5-882C2.2	ENSG00000260793.2	-1.111	9.51e-48	-1.314	2.41e-53
DKK2	ENSG00000155011.8	-1.112	2.92e-75	-1.286	9.55e-67
SPATA13	ENSG00000182957.15	-1.114	2.58e-82	-2	2.52e-156
MRAS	ENSG00000158186.12	-1.114	2.78e-80	-1.552	1.33e-83
ANKRD10	ENSG00000088448.14	-1.114	4.6e-43	-1.629	1.39e-70
CTD-2036P10.6	ENSG00000274403.1	-1.114	1.42e-98	-1.112	9.14e-91
TBC1D1	ENSG00000065882.15	-1.114	8.72e-59	-1.155	1.22e-62
RP11-490B18.6	ENSG00000276523.1	-1.115	3.57e-54	-1.173	1.66e-60
CCK	ENSG00000187094.11	-1.116	6.57e-34	-1.153	3.73e-44
TRIM52	ENSG00000183718.5	-1.118	1.08e-60	-1.561	7.82e-89
SYCP2L	ENSG00000153157.12	-1.118	7.31e-31	-1.039	5.76e-26
KSR1	ENSG00000141068.13	-1.118	4.49e-21	-1.291	2.55e-39
AP000347.2	ENSG00000272578.5	-1.118	1.29e-51	-1.279	1.8e-57
SAMD4A	ENSG00000020577.13	-1.118	6.34e-58	-1.802	1.15e-94
PABPC1P3	ENSG00000230673.3	-1.119	1.01e-69	-1.111	9.05e-66
STAG3L1	ENSG00000205583.13	-1.119	3.35e-36	-1.087	1.23e-34
SPSB3	ENSG00000162032.15	-1.119	5.63e-38	-1.28	7.68e-45
PPAP2A	ENSG00000067113.16	-1.119	4.32e-47	-1.442	1.7e-78
TBRG1	ENSG00000154144.12	-1.12	1.35e-77	-1.23	8.07e-88
CXorf65	ENSG00000204165.5	-1.121	5.61e-55	-1.353	9.9e-69
ANKRD36B	ENSG00000196912.12	-1.121	1.42e-37	-1.275	1.9e-38
CAT	ENSG00000121691.4	-1.121	1.39e-57	-1.461	6.78e-75
RP4-742C19.13	ENSG00000279833.1	-1.122	3.84e-94	-1.219	1.33e-109
RP11-701P16.5	ENSG00000251230.5	-1.122	4.25e-93	-1.276	2.66e-117
OVCH1	ENSG00000187950.8	-1.122	1.21e-114	-1.049	7.7e-119
FOS	ENSG00000170345.9	-1.122	7.29e-26	-1.862	9.31e-50
BEND7	ENSG00000165626.16	-1.122	4.08e-58	-1.661	6.87e-75
CDC14A	ENSG00000079335.17	-1.122	2.44e-96	-1.063	1.12e-78
AC156455.1	ENSG00000256546.1	-1.123	9.78e-25	-1.063	7.49e-15
CA1	ENSG00000133742.13	-1.123	2.61e-66	-1.077	4.49e-68
PHEX	ENSG00000102174.8	-1.123	1.73e-79	-1.033	3.24e-42
AC132008.1	ENSG00000213519.2	-1.124	7.23e-62	-1.121	9.72e-67
HNRNPH1	ENSG00000169045.17	-1.124	2.29e-38	-1.169	6.07e-38
CD37	ENSG00000104894.11	-1.124	5.87e-55	-2.042	1.01e-86
LRRFIP1	ENSG00000124831.18	-1.124	8.98e-91	-1.476	2.29e-116
SEMA6B	ENSG00000167680.15	-1.125	1.82e-34	-1.402	1.18e-50
PRDM5	ENSG00000138738.10	-1.125	4.8e-110	-1.26	9.51e-90
PPP1R12B	ENSG00000077157.20	-1.126	5.62e-52	-1.862	1.52e-113
PRKCZ	ENSG00000067606.15	-1.126	6.72e-29	-1.684	3.5e-94
RP11-325K4.3	ENSG00000261270.1	-1.126	2.11e-51	-1.285	1.79e-67
C6orf49	ENSG00000278224.4	-1.127	2.76e-42	-1.486	3.01e-69
CTD-2224J9.8	ENSG00000213777.5	-1.127	2.49e-86	-1.13	2.64e-85
NSUN5P1	ENSG00000223705.9	-1.128	9.47e-10	-1.287	2.77e-15
SLC2A4	ENSG00000181856.14	-1.128	4.58e-91	-1.053	3.38e-66
CCDC14	ENSG00000175455.14	-1.129	1.53e-23	-1.056	1.15e-11
IDUA	ENSG00000127415.12	-1.129	6.27e-28	-1.931	2.42e-84
RENBP	ENSG00000102032.12	-1.129	1.16e-41	-1.55	2.12e-61
CTD-2235C13.1	ENSG00000242198.1	-1.13	3.81e-61	-1.256	7.03e-93
ERICH1	ENSG00000104714.13	-1.13	1.79e-70	-1.331	2.59e-74
PHOSPHO1	ENSG00000173868.11	-1.131	2.89e-110	-1.011	6.22e-50
DDX26B	ENSG00000165359.14	-1.132	8.32e-50	-1.022	2e-27
STK11IP	ENSG00000144589.20	-1.132	4.16e-42	-1.046	7.57e-29
PLCG2	ENSG00000197943.9	-1.133	6.47e-68	-1.197	7.76e-69
RGPD6	ENSG00000183054.11	-1.133	1.34e-55	-1.413	7.66e-84
ANKZF1	ENSG00000163516.13	-1.134	6.68e-25	-1.272	3.03e-28
MMP2	ENSG00000087245.12	-1.134	1.06e-28	-1.183	2.27e-26
PBX4	ENSG00000105717.13	-1.134	2.47e-39	-1.385	9.39e-46
RP11-789C17.1	ENSG00000265413.1	-1.134	9.26e-125	-1.23	2.4e-157
SNORA59B	ENSG00000266079.4	-1.134	3.52e-24	-1.102	4.35e-14
POU5F1P3	ENSG00000235602.5	-1.135	2e-76	-1.171	1.3e-82
LATS2	ENSG00000150457.8	-1.136	2.29e-93	-1.523	1.34e-133
TMEM108	ENSG00000144868.13	-1.136	1.8e-35	-2.09	3.57e-73
LRP5L	ENSG00000100068.11	-1.136	9.88e-27	-1.125	2.29e-28
ADORA2A	ENSG00000128271.19	-1.137	1.34e-71	-1.508	1.29e-97
BMP2	ENSG00000125845.6	-1.138	1.46e-40	-1.568	1.07e-70
C5AR2	ENSG00000134830.5	-1.138	1.53e-34	-1.94	8.32e-127
SNHG14	ENSG00000224078.12	-1.139	1.08e-58	-1.851	9.73e-98
NEURL4	ENSG00000215041.9	-1.139	3.17e-30	-1.296	6.6e-39
DUSP26	ENSG00000133878.8	-1.139	3.22e-71	-1.263	7.41e-86
RP11-324O2.3	ENSG00000232934.7	-1.14	2.52e-58	-1.677	4.02e-148
TNIK	ENSG00000154310.16	-1.14	3.75e-40	-1.468	2.85e-64
EVA1B	ENSG00000142694.6	-1.14	3.58e-30	-1.602	2.92e-61
VASN	ENSG00000168140.4	-1.141	1.64e-31	-2.31	3.12e-109
CEACAM19	ENSG00000186567.12	-1.142	5.66e-25	-1.116	1.48e-20
CSPG4P12	ENSG00000259295.6	-1.142	3.39e-83	-1.092	7.69e-64
RN7SL834P	ENSG00000243650.3	-1.143	7.9e-44	-1.513	2.11e-73
STAG3L5P	ENSG00000242294.6	-1.144	4.43e-16	-1.067	1.77e-07
TMC8	ENSG00000167895.14	-1.144	7.18e-38	-1.493	2.34e-54
KIF26A	ENSG00000066735.14	-1.144	1.35e-76	-1.1	3.02e-50
LPPR2	ENSG00000105520.10	-1.144	1.48e-44	-1.327	2.64e-62
P2RX6	ENSG00000099957.16	-1.144	8.86e-90	-1.037	7.12e-56
PIK3R3	ENSG00000117461.14	-1.144	6.54e-42	-1.202	3.25e-43
GATA5	ENSG00000130700.6	-1.145	8.43e-106	-1.366	1.61e-127
TFPI	ENSG00000003436.14	-1.145	8.98e-30	-2.563	3.3e-103
RP11-736N17.10	ENSG00000278071.1	-1.146	3.69e-52	-1.078	1.39e-34
GJC2	ENSG00000198835.3	-1.146	9.56e-87	-1.296	2.96e-124
UBE2Q2P1	ENSG00000189136.8	-1.146	1.62e-29	-1.409	1.37e-53
SERP2	ENSG00000151778.10	-1.146	6.64e-70	-1.106	7.53e-54
RP11-141J13.5	ENSG00000261863.1	-1.146	3.13e-97	-1.097	6.53e-109
RP11-411B6.6	ENSG00000255339.6	-1.147	1.01e-49	-1.521	2.37e-77
MYO1G	ENSG00000136286.14	-1.147	1.7e-26	-2.065	8.54e-97
PRDX3P1	ENSG00000229598.1	-1.148	1.91e-69	-1.108	1.91e-64
CCDC141	ENSG00000163492.13	-1.148	1.83e-64	-1.139	1.18e-63
NCALD	ENSG00000104490.17	-1.148	4e-55	-1.612	1.04e-66
PRICKLE4	ENSG00000124593.14	-1.148	1.28e-30	-1.794	5.88e-75
RP11-338K17.10	ENSG00000280300.1	-1.149	2.06e-81	-1.155	1.2e-75
C16orf45	ENSG00000166780.10	-1.149	5.3e-46	-1.671	7.19e-80
NLRP3	ENSG00000162711.16	-1.149	1.11e-62	-1.632	1.42e-110
JAK3	ENSG00000105639.18	-1.149	2.13e-22	-1.508	1.35e-35
TYRP1	ENSG00000107165.12	-1.149	3.86e-40	-1.284	3.51e-64
ZNF224	ENSG00000267680.5	-1.149	4.54e-48	-1.52	2.7e-73
PHKA2-AS1	ENSG00000237836.5	-1.15	4.25e-67	-1.278	2.53e-84
SEMA3B-AS1	ENSG00000232352.1	-1.15	8.32e-65	-1.429	1.02e-122
PCDH15	ENSG00000150275.17	-1.15	1.98e-105	-1.13	1.9e-95
RP11-837J7.4	ENSG00000277299.1	-1.15	1.25e-41	-1.388	3.86e-59
AC006547.13	ENSG00000236540.7	-1.151	1.1e-86	-1.186	4.41e-66
MAPK7	ENSG00000166484.19	-1.151	4.39e-57	-1.19	1.32e-55
DOPEY1	ENSG00000083097.14	-1.151	5.26e-76	-1.238	1.62e-79
C5orf58	ENSG00000234511.8	-1.152	5.23e-45	-1.244	9.06e-39
RP11-481H12.1	ENSG00000230018.1	-1.152	5.44e-55	-1.928	1.69e-124
RP11-166D19.1	ENSG00000255248.6	-1.153	1.93e-46	-1.675	1.28e-75
PDE4B	ENSG00000184588.17	-1.153	4.8e-64	-1.378	2.01e-54
RP11-11N7.5	ENSG00000277877.4	-1.153	6.17e-24	-1.433	2.06e-43
TRPC4	ENSG00000133107.14	-1.153	1.33e-96	-1.054	2.12e-79
RP11-203M5.7	ENSG00000258515.1	-1.154	4.36e-51	-1.353	3.52e-63
SOBP	ENSG00000112320.11	-1.154	8.95e-97	-1.151	3.09e-73
TIMP2	ENSG00000035862.12	-1.154	3.63e-47	-1.621	6.8e-74
PDE8A	ENSG00000073417.14	-1.155	6.56e-64	-1.397	9.89e-92
SGCD	ENSG00000170624.13	-1.156	4.28e-62	-1.345	7.33e-79
CTC-428H11.2	ENSG00000272367.1	-1.156	1.85e-93	-1.409	8.99e-121
ETV1	ENSG00000006468.13	-1.156	1.34e-36	-1.785	8.68e-65
RP11-434D9.1	ENSG00000249364.5	-1.157	1.21e-79	-1.273	1.33e-141
KCNAB3	ENSG00000170049.9	-1.157	1.49e-34	-1.174	6.29e-28
ROPN1L	ENSG00000145491.11	-1.157	3.21e-26	-1.474	2.16e-51
ROCK1	ENSG00000067900.6	-1.157	2.4e-78	-1.316	2.03e-95
THEMIS2	ENSG00000130775.15	-1.157	9.48e-64	-1.853	1.97e-94
OSBPL5	ENSG00000021762.19	-1.158	2.07e-38	-1.679	1.6e-101
RP11-1376P16.2	ENSG00000265678.1	-1.158	2.33e-65	-1.441	1.49e-83
FAS	ENSG00000026103.19	-1.159	3.88e-66	-1.452	7.97e-69
RP11-562A8.4	ENSG00000259298.1	-1.159	6.65e-84	-1.161	1.66e-83
VDAC1P8	ENSG00000229036.7	-1.16	5.75e-62	-1.516	1.47e-81
CNTROB	ENSG00000170037.13	-1.16	3.25e-56	-1.309	5.82e-65
PXK	ENSG00000168297.15	-1.16	3.45e-93	-1.325	6.81e-110
CEACAM21	ENSG00000007129.17	-1.16	9.79e-53	-1.741	4.07e-103
LPIN1	ENSG00000134324.11	-1.16	2.09e-44	-1.531	9.42e-65
RP3-402G11.27	ENSG00000272836.1	-1.16	2.18e-52	-1.197	1.3e-64
PGM5-AS1	ENSG00000224958.5	-1.161	1.98e-117	-1.29	5.96e-164
ALAS2	ENSG00000158578.18	-1.161	2.13e-72	-1.193	2.55e-76
Metazoa_SRP	ENSG00000274008.1	-1.161	8.69e-53	-1.438	3.34e-75
STAT5A	ENSG00000126561.16	-1.161	4.3e-86	-1.548	1.16e-97
MIR99AHG	ENSG00000215386.10	-1.162	5.82e-64	-1.021	1.26e-34
ATP8B2	ENSG00000143515.16	-1.162	6.13e-46	-1.419	6.85e-66
RFX2	ENSG00000087903.12	-1.162	1.01e-66	-1.09	8.47e-65
RP11-427L15.2	ENSG00000277687.1	-1.162	4.88e-84	-1.333	1.99e-97
RP11-356I2.4	ENSG00000237499.6	-1.163	1.52e-67	-1.174	1.14e-57
C22orf34	ENSG00000188511.12	-1.163	1.02e-80	-1.36	4.58e-90
PHYHD1	ENSG00000175287.18	-1.163	1.04e-32	-2.368	2.2e-92
SLC16A11	ENSG00000174326.11	-1.163	1.13e-34	-1.226	2.71e-51
RHOB	ENSG00000143878.9	-1.163	6.64e-33	-2.121	3.61e-102
WTIP	ENSG00000142279.12	-1.163	1.61e-51	-1.631	1.61e-75
RP11-498E2.9	ENSG00000269970.1	-1.163	1.33e-37	-1.223	1.64e-40
RP3-426I6.5	ENSG00000269971.1	-1.163	1.26e-29	-1.189	5.49e-30
SAT1	ENSG00000130066.16	-1.163	1.03e-44	-1.311	1.1e-40
TUBB1	ENSG00000101162.3	-1.163	2.17e-99	-1.221	9.56e-107
MAT2A	ENSG00000168906.12	-1.164	7.52e-61	-1.182	1.5e-50
CTB-31N19.3	ENSG00000261596.2	-1.164	9.87e-77	-1.284	1.03e-83
TNFRSF11B	ENSG00000164761.8	-1.165	8.5e-33	-1.59	6.32e-47
RPL32P1	ENSG00000224796.1	-1.166	3.14e-53	-1.335	2e-77
THBS3	ENSG00000169231.13	-1.166	3.7e-24	-1.426	6.15e-49
CFL2	ENSG00000165410.14	-1.166	1.76e-54	-1.429	1.35e-94
SNED1	ENSG00000162804.13	-1.166	2.77e-43	-2.389	5.76e-155
SNHG7	ENSG00000233016.6	-1.167	3.5e-27	-1.439	1.14e-41
SLCO4A1-AS1	ENSG00000232803.1	-1.167	8.56e-21	-1.391	3.94e-44
MYO1C	ENSG00000197879.14	-1.167	6.41e-87	-1.612	4.96e-128
ARHGAP30	ENSG00000186517.13	-1.167	2.4e-66	-1.6	2.57e-91
ACSS2	ENSG00000131069.19	-1.167	1.35e-54	-1.43	4.79e-86
GJA5	ENSG00000265107.2	-1.167	1.68e-27	-1.858	6.02e-55
MS4A4A	ENSG00000110079.16	-1.167	7.5e-43	-1.803	1.72e-60
TLE2	ENSG00000065717.14	-1.167	1.02e-45	-2.829	2.39e-127
ABCC9	ENSG00000069431.10	-1.168	8.92e-61	-1.593	1.26e-102
LUC7L3	ENSG00000108848.15	-1.168	6.23e-40	-1.301	8.67e-40
MADD	ENSG00000110514.18	-1.168	1.11e-58	-1.36	4.76e-74
PPP2R5B	ENSG00000068971.13	-1.168	3.72e-81	-1.053	5.46e-69
SMIM10	ENSG00000184785.5	-1.169	5.64e-68	-1.847	1.11e-139
CFAP69	ENSG00000105792.19	-1.169	5.08e-60	-1.387	4.3e-82
SPAG9	ENSG00000008294.20	-1.169	1.59e-56	-1.306	6.03e-72
HHEX	ENSG00000152804.10	-1.17	3.22e-54	-1.436	8.05e-35
IZUMO4	ENSG00000099840.13	-1.17	1.52e-24	-1.131	6.62e-21
DNAJC18	ENSG00000170464.9	-1.171	1.85e-61	-1.114	4.67e-54
ADGRB3	ENSG00000135298.13	-1.171	1.48e-145	-1.233	2.86e-136
AGAP3	ENSG00000133612.18	-1.171	2.6e-60	-1.212	2.95e-53
FAM184A	ENSG00000111879.18	-1.171	2.55e-37	-2.23	1.42e-116
NDN	ENSG00000182636.5	-1.172	7.44e-53	-1.306	4.37e-43
KIAA0355	ENSG00000166398.12	-1.172	2.43e-87	-1.358	1.05e-99
CCDC78	ENSG00000162004.16	-1.172	6.45e-22	-1.479	3.32e-38
TJP2	ENSG00000119139.16	-1.172	2.46e-70	-1.269	1.85e-69
TNFSF12	ENSG00000239697.10	-1.173	4.59e-85	-2.008	7.52e-140
AOC2	ENSG00000131480.8	-1.173	1.57e-94	-1.138	2.05e-73
CTD-3128G10.6	ENSG00000269680.1	-1.173	3.71e-47	-1.521	7.96e-82
MATN3	ENSG00000132031.12	-1.173	3.79e-39	-1.473	1.09e-56
NCKAP1L	ENSG00000123338.12	-1.173	8.62e-66	-1.892	8.12e-90
PCDHB15	ENSG00000113248.5	-1.173	3.82e-80	-1.325	2.7e-109
SLFN11	ENSG00000172716.16	-1.174	7.39e-55	-1.706	1.85e-88
CSGALNACT2	ENSG00000169826.7	-1.174	2.53e-84	-1.395	2.54e-87
RASGEF1B	ENSG00000138670.16	-1.174	4.41e-98	-1.543	1.02e-108
DNM2	ENSG00000079805.16	-1.174	3.75e-66	-1.277	2.12e-80
OLFML3	ENSG00000116774.11	-1.174	8.54e-30	-1.752	4.66e-73
RBM39	ENSG00000131051.20	-1.174	2.6e-39	-1.076	7.86e-26
RP11-273B20.1	ENSG00000256967.1	-1.175	1.24e-33	-1.183	4e-24
SAMD5	ENSG00000203727.3	-1.175	3.13e-57	-1.037	1.37e-28
MYOZ1	ENSG00000177791.11	-1.175	3.09e-68	-1.742	5.67e-126
RP11-76E17.3	ENSG00000258476.5	-1.176	9.03e-76	-1.153	2.68e-66
FAM73B	ENSG00000148343.18	-1.176	7.47e-42	-1.317	2.9e-43
STX12	ENSG00000117758.13	-1.176	9.22e-111	-1.519	4.19e-140
FAM156A	ENSG00000268350.7	-1.177	4.85e-43	-1.212	2.53e-38
TAOK2	ENSG00000149930.17	-1.178	3.54e-69	-1.54	6.3e-98
LRCH2	ENSG00000130224.14	-1.178	3.89e-78	-1.375	2.29e-109
CATIP	ENSG00000158428.3	-1.179	6.41e-46	-1.649	7.77e-106
NLRC5	ENSG00000140853.15	-1.179	2.69e-33	-1.387	2.5e-41
C1R	ENSG00000159403.15	-1.181	2.17e-44	-1.168	6.19e-33
LINC01197	ENSG00000248441.6	-1.182	9.97e-136	-1.311	3.02e-154
LBH	ENSG00000213626.11	-1.182	3.53e-57	-1.252	2.6e-61
NLRC4	ENSG00000091106.18	-1.182	1.94e-72	-1.568	3.47e-108
CEP95	ENSG00000258890.6	-1.183	2.39e-41	-1.145	5.04e-29
ASRGL1	ENSG00000162174.12	-1.183	3.32e-28	-2.26	1.56e-89
PCED1A	ENSG00000132635.16	-1.183	5.81e-41	-1.077	1.51e-28
SMAD7	ENSG00000101665.8	-1.183	3.78e-74	-1.807	1.35e-112
DBH-AS1	ENSG00000225756.1	-1.184	1.46e-44	-1.406	9.34e-66
MACROD2	ENSG00000172264.16	-1.184	1.27e-27	-1.697	4.49e-57
RP11-394B2.1	ENSG00000279569.1	-1.185	4.05e-78	-1.114	2.38e-61
RPL13AP17	ENSG00000231322.5	-1.186	4.77e-52	-1.259	3.33e-65
ASXL1	ENSG00000171456.16	-1.186	5.9e-59	-1.121	8.04e-44
CXXC1	ENSG00000154832.14	-1.186	4.89e-40	-1.087	6.98e-26
CTRL	ENSG00000141086.17	-1.186	2.14e-75	-1.166	1.69e-64
GORASP1	ENSG00000114745.13	-1.186	1.51e-86	-1.601	6.63e-133
CTC-490E21.11	ENSG00000279108.1	-1.187	7.41e-101	-1.164	3.23e-86
AC108488.4	ENSG00000242282.6	-1.187	2.15e-78	-1.304	1.5e-71
CDKL1	ENSG00000100490.9	-1.187	2.59e-60	-1.47	1.63e-96
RP11-264B17.3	ENSG00000261067.6	-1.188	9.63e-77	-1.259	5.37e-84
SAMHD1	ENSG00000101347.8	-1.188	1.22e-59	-1.67	2.89e-85
TECPR1	ENSG00000205356.9	-1.189	1.09e-55	-1.65	3.32e-104
MTMR10	ENSG00000166912.16	-1.189	6.05e-119	-1.182	1.37e-90
ITK	ENSG00000113263.12	-1.189	1.83e-54	-1.637	3.26e-85
PILRA	ENSG00000085514.15	-1.189	1.05e-63	-1.708	1.08e-85
RP11-307C18.1	ENSG00000272950.1	-1.189	5.8e-106	-1.238	2.86e-106
TBC1D3L	ENSG00000274512.4	-1.189	5.53e-11	-1.593	8.85e-15
LAIR1	ENSG00000167613.15	-1.19	6.03e-53	-1.975	4.92e-85
CREBRF	ENSG00000164463.12	-1.19	1.32e-103	-1.587	7.15e-154
RP11-574K11.31	ENSG00000272916.5	-1.19	5.67e-107	-1.238	3.82e-104
RP3-425C14.4	ENSG00000279453.1	-1.191	3.49e-89	-1.464	7.24e-118
CTB-89H12.4	ENSG00000230551.4	-1.191	3.01e-41	-1.438	2.59e-54
NFKBIA	ENSG00000100906.10	-1.191	8.03e-49	-1.604	2.85e-75
PRUNE2	ENSG00000106772.17	-1.191	1.45e-39	-1.79	1.5e-104
RP11-357P18.2	ENSG00000274245.1	-1.191	2.47e-39	-1.856	2.32e-151
RP11-326C3.12	ENSG00000255328.1	-1.192	5.35e-76	-1.294	6.12e-98
AC000123.4	ENSG00000224138.1	-1.192	1.74e-75	-1.395	2.11e-91
EXD3	ENSG00000187609.15	-1.192	1.8e-44	-1.582	2.3e-73
RGS18	ENSG00000150681.9	-1.192	7.89e-81	-1.588	1.73e-106
SLC39A13	ENSG00000165915.13	-1.193	2.79e-59	-1.62	1.87e-91
ADGRA2	ENSG00000020181.17	-1.193	2.29e-58	-1.451	6.24e-73
RP11-1277A3.2	ENSG00000246596.6	-1.194	3.7e-69	-1.271	6.89e-62
TBC1D10C	ENSG00000175463.11	-1.194	8.9e-50	-1.706	7.82e-77
ARHGAP10	ENSG00000071205.11	-1.194	3.49e-71	-1.325	2.49e-86
RP5-1085F17.3	ENSG00000260257.2	-1.194	1.02e-77	-1.233	4.63e-60
GRAPL	ENSG00000189152.10	-1.195	1.16e-70	-1.531	2.98e-107
MAPK15	ENSG00000181085.14	-1.195	6.41e-18	-1.89	3.41e-47
TPGS1	ENSG00000141933.9	-1.195	1.48e-62	-1.487	2.97e-53
AC093838.4	ENSG00000152117.17	-1.196	3.8e-32	-1.122	7.98e-24
PRSS53	ENSG00000151006.7	-1.196	1.61e-26	-1.284	1.01e-47
FERMT3	ENSG00000149781.12	-1.196	4.55e-60	-1.717	3.47e-86
CRY2	ENSG00000121671.11	-1.196	7.28e-76	-1.679	1.68e-148
MYSM1	ENSG00000162601.9	-1.197	5.65e-52	-1.354	5.89e-50
PAXBP1	ENSG00000159086.14	-1.197	1.17e-46	-1.272	2.27e-44
SHISA3	ENSG00000178343.4	-1.199	8.81e-09	-2.027	1.49e-107
AKNA	ENSG00000106948.16	-1.199	7.36e-64	-2.031	1.94e-123
C19orf66	ENSG00000130813.17	-1.199	5.39e-63	-1.542	2.31e-82
RGAG4	ENSG00000242732.4	-1.2	1.32e-66	-1.43	6.81e-84
AC114730.11	ENSG00000235351.1	-1.2	1.32e-54	-1.201	7.33e-53
MGEA5	ENSG00000198408.13	-1.2	5.29e-58	-1.426	1.47e-73
TMEM119	ENSG00000183160.8	-1.2	2.08e-43	-1.865	1.17e-69
GRAP2	ENSG00000100351.16	-1.2	2.54e-65	-1.502	3.25e-93
ZBTB17	ENSG00000116809.11	-1.2	1.65e-42	-1.182	5.13e-42
SMIM3	ENSG00000256235.1	-1.201	1.31e-44	-1.262	7.37e-48
AC132217.4	ENSG00000240801.1	-1.201	2.16e-06	-1.255	4.43e-08
RP11-574K11.32	ENSG00000279689.1	-1.202	5.14e-45	-1.402	4.89e-73
CTD-2267D19.1	ENSG00000278918.1	-1.202	6.1e-122	-1.365	2.61e-157
SIGLEC14	ENSG00000254415.3	-1.202	1.07e-52	-1.659	5.87e-66
HCLS1	ENSG00000180353.10	-1.202	3.96e-58	-1.178	8.63e-31
TPM1	ENSG00000140416.19	-1.203	8.8e-38	-1.327	1.17e-45
CDHR4	ENSG00000187492.8	-1.204	1.15e-27	-1.458	3.07e-48
ZDHHC11	ENSG00000188818.12	-1.206	2.24e-22	-1.551	7.32e-27
RBPMS2	ENSG00000166831.8	-1.206	6.21e-25	-1.819	3.21e-111
RP4-737E23.6	ENSG00000279447.1	-1.207	9.25e-119	-1.274	7.79e-125
ARAP2	ENSG00000047365.11	-1.207	1.41e-87	-1.079	2.12e-64
ATP1B2	ENSG00000129244.8	-1.207	2.11e-85	-1.497	6.2e-110
FIBCD1	ENSG00000130720.12	-1.207	1.12e-18	-1.275	3.12e-25
RP13-516M14.8	ENSG00000280407.2	-1.208	9.87e-64	-1.386	2.82e-89
FRMD3	ENSG00000172159.15	-1.208	2.97e-103	-1.381	1.55e-146
RP11-5A19.5	ENSG00000265690.7	-1.208	2.6e-22	-1.406	2.33e-37
P2RX7	ENSG00000089041.16	-1.209	2.42e-80	-1.637	4.24e-119
SIGLEC5	ENSG00000105501.11	-1.209	2.81e-73	-1.424	2.53e-87
CTC-524C5.2	ENSG00000263272.1	-1.21	1.28e-36	-1.485	5.72e-48
CLEC12B	ENSG00000256660.5	-1.211	8.86e-88	-1.245	8.66e-83
RP11-384K6.2	ENSG00000225892.3	-1.211	3.07e-39	-1.411	2.28e-55
STAC	ENSG00000144681.10	-1.211	1.62e-50	-1.942	6.84e-98
RP11-159D12.5	ENSG00000266086.1	-1.211	3.2e-21	-1.308	2.08e-24
KCNA5	ENSG00000130037.4	-1.212	1.25e-95	-1.377	1.18e-110
RUFY3	ENSG00000018189.12	-1.212	3.21e-66	-1.629	4.13e-95
ANAPC2	ENSG00000176248.8	-1.213	3.02e-49	-1.313	7e-47
DCSTAMP	ENSG00000164935.6	-1.213	3.71e-34	-1.478	3.29e-56
ZNF106	ENSG00000103994.16	-1.213	1.45e-83	-1.142	3.56e-77
MYO16-AS1	ENSG00000236242.1	-1.214	2.91e-93	-1.157	2.85e-100
MAP1LC3C	ENSG00000197769.5	-1.214	1.08e-39	-2.064	2.39e-135
RP11-73M18.6	ENSG00000270108.1	-1.214	6.86e-94	-1.27	1.66e-87
AF064858.8	ENSG00000235888.1	-1.215	5.9e-94	-1.176	2.02e-80
CTC-301O7.4	ENSG00000197813.5	-1.215	6.16e-79	-1.356	8.17e-78
ZNF354B	ENSG00000178338.10	-1.215	1.29e-48	-1.26	1.02e-45
CHPT1	ENSG00000111666.10	-1.215	4.41e-59	-1.189	3.49e-62
COL4A2	ENSG00000134871.17	-1.215	5.88e-39	-1.282	2.25e-41
RP11-513N24.1	ENSG00000260695.1	-1.215	8.91e-99	-1.333	2.55e-112
THRA	ENSG00000126351.12	-1.215	1.2e-77	-1.507	7.67e-98
PSMA3-AS1	ENSG00000257621.7	-1.216	1.57e-60	-1.447	1.07e-76
EHD2	ENSG00000024422.11	-1.216	1.5e-62	-1.705	1.45e-75
ANKRD20A17P	ENSG00000251056.1	-1.217	3.4e-100	-1.202	7.52e-93
LINC00342	ENSG00000232931.5	-1.217	2.1e-08	-1.803	2.83e-53
RP11-864N7.2	ENSG00000227615.1	-1.217	3.83e-39	-1.079	1.31e-32
CARD16	ENSG00000204397.7	-1.217	1.55e-68	-1.355	1.36e-82
FAM219B	ENSG00000178761.14	-1.217	6.61e-88	-1.11	2.25e-61
FCER1G	ENSG00000158869.10	-1.217	5.6e-56	-1.751	4.02e-73
LINC00092	ENSG00000225194.2	-1.219	4.2e-118	-1.281	2.33e-70
CES4A	ENSG00000172824.14	-1.219	4.42e-24	-1.682	4.6e-63
RP3-449O17.1	ENSG00000244627.5	-1.22	2.23e-57	-1.146	3.68e-37
RP11-274B21.12	ENSG00000229413.2	-1.22	6.79e-30	-1.287	3.83e-37
VIM	ENSG00000026025.13	-1.22	1.3e-60	-1.914	1.99e-85
AGRP	ENSG00000159723.4	-1.221	5.55e-72	-1.464	1.19e-128
PWAR6	ENSG00000257151.1	-1.222	1.2e-91	-1.626	3.63e-156
KLRF1	ENSG00000150045.11	-1.222	5.18e-67	-1.421	3.62e-91
U2AF1L4	ENSG00000161265.14	-1.223	6.74e-56	-1.061	3.51e-34
PHC1	ENSG00000111752.10	-1.223	2.33e-63	-1.275	2.51e-57
GATA2-AS1	ENSG00000244300.2	-1.224	1.52e-37	-1.604	5.65e-53
INPP5D	ENSG00000168918.13	-1.224	1.38e-56	-2.098	5.38e-103
CARD8	ENSG00000105483.16	-1.224	1.97e-96	-1.598	9.89e-129
LINC00987	ENSG00000237248.4	-1.225	1.17e-129	-1.106	5.88e-50
ANXA6	ENSG00000197043.13	-1.225	1.03e-74	-1.943	6.43e-105
ZC3H12A	ENSG00000163874.8	-1.225	1.59e-36	-1.002	4.04e-25
ANKRD44	ENSG00000065413.16	-1.225	1.74e-81	-1.869	5.89e-142
SYP	ENSG00000102003.10	-1.225	5.26e-36	-1.224	1.98e-60
CHRM1	ENSG00000168539.3	-1.226	4.26e-109	-1.201	1.35e-90
RP11-134L10.1	ENSG00000272941.1	-1.226	7.48e-86	-1.396	1.83e-105
KLHL17	ENSG00000187961.13	-1.227	9.61e-15	-1.39	9.81e-21
APOBR	ENSG00000184730.10	-1.227	6.43e-49	-1.83	4.68e-91
DPY19L2	ENSG00000177990.11	-1.227	4.12e-55	-1.136	4.8e-34
CTD-2135D7.5	ENSG00000262097.1	-1.227	4.34e-60	-1.424	6.75e-106
GSTT2B	ENSG00000133433.10	-1.227	1.41e-20	-1.283	4.35e-21
RP11-63M22.2	ENSG00000260465.1	-1.227	8.6e-12	-2.278	2.29e-37
RP11-19P22.8	ENSG00000266872.1	-1.228	3.68e-17	-1.599	1.19e-47
CCR10	ENSG00000184451.5	-1.229	4.58e-28	-1.545	3.17e-98
RILPL2	ENSG00000150977.10	-1.229	9.74e-135	-1.317	1.54e-140
FAM101B	ENSG00000183688.4	-1.23	3.49e-72	-1.298	9.01e-61
SPRY1	ENSG00000164056.10	-1.23	5.35e-54	-2.054	1.5e-113
SLC7A7	ENSG00000155465.18	-1.23	8.59e-58	-2.013	9.13e-93
ANKRD36	ENSG00000135976.16	-1.231	9.97e-46	-1.247	4.97e-34
PLEKHG2	ENSG00000090924.14	-1.231	3.19e-17	-1.676	1.14e-50
ZNF423	ENSG00000102935.11	-1.231	1.15e-115	-1.246	4.11e-84
KAT2B	ENSG00000114166.7	-1.232	9.07e-100	-1.632	1.04e-144
ZNF700	ENSG00000196757.7	-1.233	2.52e-71	-1.132	7.85e-48
DIP2A	ENSG00000160305.17	-1.233	4.3e-54	-1.414	1.94e-62
ENPEP	ENSG00000138792.9	-1.233	1.34e-43	-1.368	7.82e-62
RMST	ENSG00000255794.6	-1.234	4.68e-59	-1.251	1.27e-69
CPLX1	ENSG00000168993.14	-1.234	1.69e-23	-1.89	1.02e-66
MPZ	ENSG00000158887.15	-1.234	9.64e-66	-1.267	1.14e-53
ACRC	ENSG00000147174.11	-1.234	3.8e-53	-1.391	9.63e-82
HID1-AS1	ENSG00000263586.1	-1.234	2.06e-136	-1.314	3.33e-163
RP11-258C19.7	ENSG00000270189.1	-1.234	5.66e-51	-1.36	4.54e-42
ACE	ENSG00000159640.14	-1.235	1.77e-45	-1.853	1.44e-85
SGSM2	ENSG00000141258.12	-1.235	1.82e-31	-1.725	1.41e-72
AC079630.2	ENSG00000223914.1	-1.236	1.59e-26	-1.304	2.62e-44
C1orf167	ENSG00000215910.7	-1.236	5e-35	-2.021	8.5e-162
PRKD1	ENSG00000184304.14	-1.236	6.77e-75	-1.362	1.11e-82
ALOX15B	ENSG00000179593.15	-1.236	1.78e-05	-3.058	5.48e-42
ACOXL	ENSG00000153093.18	-1.236	1.53e-32	-1.918	1.48e-100
L3HYPDH	ENSG00000126790.11	-1.236	7.87e-33	-1.091	1.07e-17
TOM1L2	ENSG00000175662.17	-1.237	1.09e-87	-1.12	2.18e-64
EDN1	ENSG00000078401.6	-1.238	1.52e-47	-1.521	4.33e-57
RP11-73M18.8	ENSG00000269958.1	-1.238	3.96e-70	-1.381	1.93e-72
HEPH	ENSG00000089472.16	-1.239	2.59e-50	-1.426	9.87e-66
NDEL1	ENSG00000166579.15	-1.24	4.15e-96	-1.198	1.17e-82
HLA-F-AS1	ENSG00000214922.9	-1.241	1.2e-66	-1.496	3.02e-90
FAM110B	ENSG00000169122.11	-1.242	1.55e-67	-1.115	6.02e-38
CGNL1	ENSG00000128849.10	-1.242	7.33e-64	-2.21	1.37e-135
PIGL	ENSG00000108474.16	-1.242	4.73e-40	-1.428	5.05e-53
SH3TC1	ENSG00000125089.16	-1.242	1.34e-54	-1.899	2.15e-70
HRCT1	ENSG00000196196.2	-1.243	1.87e-46	-1.964	8.46e-80
SAMSN1	ENSG00000155307.17	-1.243	1.27e-60	-1.798	5.45e-84
RHOT2	ENSG00000140983.13	-1.243	8.22e-24	-1.227	6.48e-23
INE1	ENSG00000224975.1	-1.244	4.62e-69	-1.372	7.07e-68
WI2-1896O14.1	ENSG00000215861.5	-1.244	8.47e-63	-1.611	8.63e-83
TPPP	ENSG00000171368.11	-1.244	4.96e-43	-1.299	8.23e-39
CD300C	ENSG00000167850.3	-1.244	6.74e-77	-1.652	1.59e-106
FREM1	ENSG00000164946.19	-1.244	1.26e-56	-1.342	3.38e-96
PALM2-AKAP2	ENSG00000157654.17	-1.245	8.19e-71	-1.174	1.13e-58
LINC01268	ENSG00000227502.2	-1.247	7.24e-100	-1.381	2e-97
MICU3	ENSG00000155970.11	-1.247	8.95e-128	-1.27	4.8e-107
FKBP1B	ENSG00000119782.13	-1.247	1.62e-50	-1.317	3.88e-48
RP11-707P17.2	ENSG00000259668.5	-1.247	1.86e-95	-1.411	1.81e-104
RP11-582J16.5	ENSG00000253200.1	-1.248	6.45e-96	-1.36	3.47e-101
RP5-894A10.2	ENSG00000244701.1	-1.248	8.91e-54	-1.512	3.32e-63
GK-AS1	ENSG00000243055.1	-1.248	1.07e-68	-1.444	1.37e-101
C1S	ENSG00000182326.14	-1.248	5.54e-42	-1.144	3.87e-31
KIAA1614	ENSG00000135835.10	-1.248	2.94e-83	-1.108	7.47e-56
CACNB1	ENSG00000067191.15	-1.249	1.36e-28	-2.032	3.59e-94
RP3-368A4.6	ENSG00000271533.1	-1.249	8.86e-76	-1.366	8.18e-66
SLC7A6	ENSG00000103064.13	-1.249	3.07e-63	-1.115	9.24e-52
LINC01001	ENSG00000230724.9	-1.25	1.47e-25	-1.038	7.71e-16
CLIC4	ENSG00000169504.14	-1.25	1.97e-72	-1.046	6.33e-54
ECM2	ENSG00000106823.12	-1.25	1.4e-62	-1.742	7.68e-92
INPP5K	ENSG00000132376.19	-1.25	2.24e-112	-1.43	1.63e-123
PPP1R3E	ENSG00000235194.8	-1.251	5.78e-39	-1.16	2.2e-18
MT1XP1	ENSG00000233929.1	-1.251	5.91e-38	-1.22	9.78e-17
FLNA	ENSG00000196924.14	-1.251	7.46e-51	-1.275	2.82e-44
TBXA2R	ENSG00000006638.11	-1.251	2.83e-96	-1.577	2.01e-149
C8orf34-AS1	ENSG00000248801.6	-1.252	3.56e-20	-2.253	1.51e-66
ITGB2-AS1	ENSG00000227039.6	-1.252	3.55e-20	-1.935	1.46e-68
PKN3	ENSG00000160447.6	-1.252	7.33e-70	-1.396	3.41e-66
CORO7	ENSG00000262246.5	-1.252	3.79e-54	-1.763	2.27e-102
HCG4P11	ENSG00000225864.1	-1.253	6.61e-49	-1.467	2.46e-66
BCRP3	ENSG00000215481.8	-1.253	2.67e-44	-1.866	1.99e-91
NEK3	ENSG00000136098.16	-1.253	5.32e-64	-1.62	4.51e-86
RP4-639F20.1	ENSG00000235501.5	-1.254	6.1e-84	-1.942	2.83e-116
SATB1	ENSG00000182568.16	-1.254	3.97e-75	-1.295	1.17e-82
KCNT2	ENSG00000162687.16	-1.254	3.04e-150	-1.31	6.4e-170
GATA1	ENSG00000102145.13	-1.254	1.28e-137	-1.295	7.28e-147
MSL3	ENSG00000005302.17	-1.255	5.14e-78	-1.243	4.76e-61
RP11-80P20.3	ENSG00000280399.1	-1.256	3.53e-86	-1.509	8.3e-144
ADGRE4P	ENSG00000268758.5	-1.256	3.16e-78	-1.454	6.04e-105
AC147651.4	ENSG00000237181.1	-1.257	8.82e-73	-1.475	1.02e-86
USP32P2	ENSG00000233327.10	-1.257	2.47e-15	-1.445	2.05e-21
MDM4	ENSG00000198625.12	-1.257	1.42e-46	-1.292	5.65e-55
RP11-403A3.2	ENSG00000276269.1	-1.257	1.02e-84	-1.31	7.4e-66
RP11-424G14.1	ENSG00000260197.1	-1.257	4.5e-56	-1.161	9.69e-70
RP1-59D14.5	ENSG00000263345.1	-1.257	3.08e-46	-1.511	8.52e-65
HPD	ENSG00000158104.11	-1.258	7.88e-70	-1.355	7.74e-44
TMEM190	ENSG00000160472.4	-1.259	3.85e-17	-1.617	3.29e-30
C16orf86	ENSG00000159761.14	-1.259	1.2e-112	-1.409	1.2e-124
ST6GALNAC5	ENSG00000117069.14	-1.259	8.09e-57	-1.403	2.85e-99
PCDHGA12	ENSG00000253159.2	-1.26	3.33e-108	-1.438	3.21e-141
ZNF439	ENSG00000171291.8	-1.26	2.24e-89	-1.455	7.98e-75
RTN1	ENSG00000139970.16	-1.26	1.42e-72	-1.683	2.74e-76
RP11-73M18.7	ENSG00000269940.1	-1.26	3.34e-73	-1.296	1.47e-71
ABR	ENSG00000159842.14	-1.261	5.92e-65	-1.805	3.75e-110
AC000123.3	ENSG00000279265.1	-1.262	3.79e-63	-1.54	9.83e-85
CMTM5	ENSG00000166091.19	-1.262	4.6e-129	-1.283	2.3e-101
RP11-235E17.6	ENSG00000262903.1	-1.262	2.63e-42	-1.257	9.46e-37
PTPRG	ENSG00000144724.18	-1.263	3.83e-69	-1.498	4.27e-102
CTD-3064M3.3	ENSG00000261655.1	-1.263	4.56e-99	-1.449	1.33e-126
AC004623.3	ENSG00000279488.1	-1.264	1.94e-81	-1.218	1.94e-73
AC090616.2	ENSG00000214708.4	-1.264	1.16e-32	-1.901	5.63e-96
CD52	ENSG00000169442.8	-1.264	2.95e-52	-2.198	5.77e-79
PPP3CC	ENSG00000120910.14	-1.264	2.21e-130	-1.228	1.19e-113
MS4A4E	ENSG00000214787.8	-1.265	8.72e-73	-1.26	1.85e-70
DPH1	ENSG00000108963.17	-1.265	1.35e-64	-1.251	4.38e-54
VCL	ENSG00000035403.16	-1.265	5.62e-68	-1.112	5.9e-48
NPIPB15	ENSG00000196436.8	-1.266	1.85e-07	-1.647	1.14e-20
GOLGA8R	ENSG00000186399.10	-1.266	1.99e-82	-1.438	1.3e-110
RHOBTB2	ENSG00000008853.16	-1.266	3.65e-27	-3.187	2.73e-140
CTA-212A2.1	ENSG00000279805.1	-1.267	8.68e-147	-1.338	2.58e-148
AFG3L1P	ENSG00000223959.8	-1.267	3.09e-44	-1.305	1.27e-37
RP3-402G11.28	ENSG00000273137.1	-1.267	2e-62	-1.305	2.9e-65
RP1-18D14.7	ENSG00000226252.1	-1.268	1.93e-138	-1.325	3.57e-137
LAT	ENSG00000213658.10	-1.268	7.96e-34	-1.402	1.09e-53
FAM167B	ENSG00000183615.5	-1.268	2.02e-61	-1.76	4.86e-94
PSTPIP1	ENSG00000140368.12	-1.268	1.9e-43	-1.387	4.03e-46
RIN3	ENSG00000100599.15	-1.268	1.05e-86	-1.632	1.16e-112
NPIPA2	ENSG00000254852.8	-1.269	1.48e-67	-1.202	1.39e-53
NTNG2	ENSG00000196358.10	-1.271	8.44e-40	-1.287	8.76e-86
CSRP1	ENSG00000159176.13	-1.271	7.07e-84	-1.576	2.13e-100
GLT1D1	ENSG00000151948.11	-1.271	1.36e-76	-1.38	2.95e-54
ARHGAP33	ENSG00000004777.18	-1.271	5.07e-21	-1.281	1.3e-14
MICA	ENSG00000204520.12	-1.272	3.75e-67	-1.175	4.36e-53
IFRD1	ENSG00000006652.13	-1.272	7.39e-37	-1.103	7.23e-35
PCSK5	ENSG00000099139.13	-1.272	9.62e-94	-1.055	8.38e-42
RP11-334J6.7	ENSG00000176868.2	-1.273	3.09e-16	-3.234	2.98e-29
DAB2IP	ENSG00000136848.16	-1.273	1.16e-84	-1.129	1.32e-50
KIAA1109	ENSG00000138688.15	-1.274	2.6e-70	-1.793	7.98e-120
DPYSL2	ENSG00000092964.16	-1.274	4.16e-81	-2.591	7.43e-173
CLU	ENSG00000120885.19	-1.275	5.97e-26	-1.69	6.02e-54
LTBP2	ENSG00000119681.11	-1.275	3.8e-48	-1.809	2.6e-83
PPARGC1A	ENSG00000109819.8	-1.275	2.2e-25	-1.48	1.25e-75
VAMP2	ENSG00000220205.8	-1.276	3.27e-97	-1.788	5.73e-152
ZMYND15	ENSG00000141497.13	-1.276	4.16e-77	-1.855	3.1e-147
FAM180A	ENSG00000189320.8	-1.277	3.98e-87	-1.429	6.02e-107
AGAP4	ENSG00000188234.13	-1.277	1.02e-40	-1.419	4.64e-45
WAS	ENSG00000015285.10	-1.277	3.05e-70	-1.871	4.19e-100
RPS2P7	ENSG00000235508.3	-1.278	1.87e-46	-1.372	1.08e-51
MIRLET7BHG	ENSG00000197182.12	-1.278	8.09e-63	-1.292	1.09e-48
SLC25A37	ENSG00000147454.13	-1.278	5.39e-33	-2.101	2.39e-90
TXK	ENSG00000074966.10	-1.278	4.41e-88	-1.576	1.85e-130
USP15	ENSG00000135655.13	-1.278	1.82e-75	-1.217	9.67e-61
ADCY10P1	ENSG00000161912.17	-1.279	1.98e-59	-1.135	8.92e-37
CELF2	ENSG00000048740.17	-1.279	1.5e-72	-2.609	2.35e-166
PRKCDBP	ENSG00000170955.9	-1.28	2.71e-46	-1.613	7.55e-48
SRGAP2	ENSG00000266028.7	-1.28	3.1e-75	-1.346	6.52e-89
ZNF677	ENSG00000197928.10	-1.281	2.01e-39	-1.84	2.33e-58
LRCH1	ENSG00000136141.14	-1.281	1.39e-113	-1.267	1.29e-119
SLC1A1	ENSG00000106688.11	-1.282	4.99e-52	-2.204	2.69e-121
LRRN4CL	ENSG00000177363.4	-1.283	2.92e-90	-1.393	3.31e-109
RCAN2	ENSG00000172348.14	-1.283	1.52e-51	-2.165	1.85e-142
IRX2	ENSG00000170561.12	-1.283	1.43e-17	-1.326	6.75e-29
KIFC2	ENSG00000167702.11	-1.284	1.37e-10	-1.148	1.77e-05
NXF1	ENSG00000162231.13	-1.284	1.59e-52	-1.27	7.25e-55
LINC00622	ENSG00000260941.1	-1.284	3.37e-104	-1.004	4.01e-52
RP11-20O24.4	ENSG00000244716.3	-1.285	9.97e-52	-1.431	1.7e-56
PRF1	ENSG00000180644.6	-1.285	6.24e-48	-1.545	1.48e-58
ZNF266	ENSG00000174652.17	-1.285	5.51e-61	-1.084	3.45e-35
DLEC1	ENSG00000008226.19	-1.285	6.37e-45	-1.546	2.77e-38
BCO2	ENSG00000197580.11	-1.286	2.62e-82	-1.099	7.37e-51
ADM5	ENSG00000224420.3	-1.287	3.41e-74	-1.136	2.62e-38
RP11-616M22.5	ENSG00000260182.1	-1.287	6.42e-46	-1.376	1.92e-59
LYL1	ENSG00000104903.4	-1.288	4.15e-68	-1.863	6.49e-113
RP11-378A13.2	ENSG00000273361.1	-1.288	1.47e-26	-1.46	1.14e-40
KLF3-AS1	ENSG00000231160.9	-1.29	9.02e-59	-1.4	5.42e-61
FAR2	ENSG00000064763.10	-1.29	1.99e-67	-1.357	7.47e-71
NHSL2	ENSG00000204131.8	-1.291	2.42e-129	-1.457	1.31e-137
SH3RF3	ENSG00000172985.10	-1.291	4.17e-88	-1.393	1.6e-88
TDRD9	ENSG00000156414.18	-1.291	4.49e-30	-1.52	1.11e-63
CAMTA2	ENSG00000108509.20	-1.291	1.67e-58	-1.694	4.51e-95
FMOD	ENSG00000122176.10	-1.291	4.28e-49	-1.632	1.55e-61
ZNF667-AS1	ENSG00000166770.10	-1.292	4.77e-28	-1.663	1.36e-29
LZTR1	ENSG00000099949.18	-1.292	1.47e-38	-1.098	1.71e-20
MEDAG	ENSG00000102802.9	-1.292	2.54e-27	-1.374	3.92e-36
RBM5-AS1	ENSG00000281691.1	-1.293	1.28e-82	-1.567	2.07e-106
ZDHHC14	ENSG00000175048.16	-1.293	7.23e-92	-1.065	1.62e-79
DISP1	ENSG00000154309.8	-1.293	6.88e-87	-2.065	5.59e-174
MAN1C1	ENSG00000117643.14	-1.293	3.7e-69	-1.778	2.36e-99
RP11-291I6.2	ENSG00000275611.1	-1.293	9.99e-63	-1.348	3e-61
RP11-434B12.1	ENSG00000260837.1	-1.293	1.41e-119	-1.352	1.42e-106
AC007326.1	ENSG00000279560.1	-1.294	1.95e-19	-1.763	1.23e-44
BEX5	ENSG00000184515.10	-1.294	2.95e-52	-1.497	2.45e-48
LUC7L	ENSG00000007392.16	-1.294	1.72e-33	-1.714	3.86e-57
JUN	ENSG00000177606.6	-1.295	1.1e-43	-1.532	1.14e-54
ITGAL	ENSG00000005844.17	-1.295	1.2e-57	-2.069	1.61e-93
IMPDH1P10	ENSG00000232133.1	-1.296	9.81e-57	-1.645	6.08e-100
ZFP36L2	ENSG00000152518.6	-1.297	4.02e-72	-1.523	2.02e-89
CTD-2517M22.14	ENSG00000255182.2	-1.298	3.73e-22	-1.183	2.03e-18
GAB1	ENSG00000109458.8	-1.298	6.59e-92	-1.131	1.4e-54
HRH2	ENSG00000113749.6	-1.298	2.3e-66	-1.193	8.3e-47
RP11-589P10.5	ENSG00000262089.1	-1.298	1.2e-77	-1.842	3.27e-145
AL157871.2	ENSG00000259052.1	-1.299	2.89e-21	-1.266	9.66e-28
TCEB1P19	ENSG00000241975.1	-1.299	7.82e-64	-1.439	7.27e-71
PFN1P6	ENSG00000227212.3	-1.299	2.34e-44	-1.494	1.93e-61
LRRC71	ENSG00000160838.13	-1.299	1.7e-52	-1.335	7.34e-76
RSPO3	ENSG00000146374.13	-1.299	7.23e-20	-1.527	1.28e-65
FILIP1	ENSG00000118407.14	-1.299	1.2e-56	-1.964	2.19e-162
HECW2	ENSG00000138411.10	-1.3	4.24e-78	-2.095	2.23e-172
ARHGEF2	ENSG00000116584.17	-1.3	1.03e-64	-1.977	4.93e-129
RP5-906C1.1	ENSG00000278231.1	-1.301	1.93e-101	-1.286	1.17e-92
RP11-261P9.4	ENSG00000254419.1	-1.301	1.51e-65	-1.497	1.44e-96
CCDC152	ENSG00000198865.9	-1.301	1.07e-107	-1.402	6.55e-73
SLC16A12	ENSG00000152779.13	-1.301	1.17e-41	-1.504	4.12e-119
NBPF19	ENSG00000271383.6	-1.301	4.78e-68	-1.613	5.66e-98
HMGN1P3	ENSG00000258967.1	-1.302	7.44e-46	-1.015	1.72e-24
LINC00982	ENSG00000177133.10	-1.302	4.97e-37	-2.19	5.31e-155
RP11-347I19.7	ENSG00000274292.1	-1.303	5.4e-70	-1.403	3.07e-74
RP11-575L7.8	ENSG00000235298.1	-1.304	4.27e-47	-1.333	2.91e-36
CRMP1	ENSG00000072832.14	-1.304	1.88e-53	-1.028	1.71e-09
CTB-55O6.12	ENSG00000267169.1	-1.304	1.08e-141	-1.122	9.02e-96
TMEM200B	ENSG00000253304.1	-1.305	1.05e-46	-1.438	4.88e-52
PCBP1-AS1	ENSG00000179818.13	-1.305	7.64e-64	-1.148	5.76e-43
MAPK4	ENSG00000141639.11	-1.305	1.29e-46	-1.232	2.74e-61
DIO3	ENSG00000197406.7	-1.307	9.07e-71	-1.3	7.3e-56
MCOLN1	ENSG00000090674.15	-1.307	5.5e-95	-1.35	8.23e-99
CAHM	ENSG00000270419.1	-1.308	1.16e-87	-1.303	3.95e-78
RP11-73M18.10	ENSG00000269910.1	-1.308	3.32e-73	-1.212	3.96e-66
RP11-638I2.10	ENSG00000258581.2	-1.31	1.42e-65	-1.328	3.06e-77
FRMD4B	ENSG00000114541.14	-1.31	4.57e-104	-1.112	3.58e-75
EPOR	ENSG00000187266.13	-1.311	3.37e-56	-2.371	3.23e-145
FAM134B	ENSG00000154153.13	-1.311	1.56e-51	-1.044	8.02e-52
PRDM6	ENSG00000061455.10	-1.311	4.59e-93	-1.463	3.91e-121
FAM105A	ENSG00000145569.5	-1.312	3.45e-40	-2.515	5.13e-154
CNR1	ENSG00000118432.12	-1.312	9.35e-44	-1.595	6.31e-42
RP11-513M16.7	ENSG00000272842.1	-1.312	6.21e-85	-1.677	2.53e-111
ADRA1B	ENSG00000170214.3	-1.313	1.16e-53	-1.845	3.43e-104
XAF1	ENSG00000132530.16	-1.313	9.57e-42	-1.593	6.37e-50
PTPRQ	ENSG00000139304.12	-1.314	5.55e-135	-1.101	3.75e-65
ARHGEF7	ENSG00000102606.17	-1.314	1.87e-79	-1.319	2.68e-70
ADAMTS9-AS2	ENSG00000241684.5	-1.315	1.04e-118	-1.589	4.89e-180
ARMCX4	ENSG00000196440.11	-1.315	1.57e-82	-1.561	1.59e-90
RP11-802O23.3	ENSG00000272182.1	-1.315	2.56e-122	-1.522	8.31e-148
RP11-672A2.4	ENSG00000254810.1	-1.317	3.4e-136	-1.428	8.65e-158
WHAMMP3	ENSG00000276141.4	-1.317	1.71e-119	-1.234	4.37e-93
LINC00106	ENSG00000236871.6	-1.319	3.6e-35	-1.589	2.84e-50
MAATS1	ENSG00000183833.16	-1.319	1.59e-60	-1.702	1.34e-89
SFTPB	ENSG00000168878.16	-1.319	4.08e-09	-4.587	2.18e-62
LCP2	ENSG00000043462.11	-1.319	3.46e-72	-1.833	3.66e-92
KDR	ENSG00000128052.8	-1.32	2.48e-40	-2.588	1.71e-171
NCF4	ENSG00000100365.14	-1.32	1.42e-65	-2.101	3.61e-110
S100A4	ENSG00000196154.11	-1.321	2.17e-30	-2.116	2.87e-105
TBC1D8	ENSG00000204634.12	-1.322	4.49e-38	-1.198	6.13e-36
CYP27A1	ENSG00000135929.8	-1.322	1.53e-62	-2.211	4.16e-100
STAT5B	ENSG00000173757.9	-1.323	2.25e-106	-1.554	1.01e-110
AMPD2	ENSG00000116337.15	-1.323	1.4e-38	-1.246	5.59e-41
TMEM2	ENSG00000135048.13	-1.323	4.41e-66	-2.082	3.76e-122
AGAP9	ENSG00000204172.11	-1.324	8.1e-31	-1.629	1.51e-46
CTC1	ENSG00000178971.13	-1.324	3.86e-51	-1.908	3.58e-112
PTCRA	ENSG00000171611.9	-1.324	4.49e-103	-1.528	1.44e-139
NPEPL1	ENSG00000215440.11	-1.325	2.68e-40	-1.345	1.47e-38
KB-1572G7.2	ENSG00000273000.5	-1.325	2.01e-41	-1.387	7.59e-43
LA16c-380F5.3	ENSG00000280231.1	-1.326	4.16e-77	-1.588	2.52e-102
RP11-34P13.13	ENSG00000241860.6	-1.327	8.22e-34	-1.158	6.94e-19
RP3-416H24.1	ENSG00000257671.1	-1.328	1.13e-29	-3.17	2.36e-123
MBL1P	ENSG00000242600.6	-1.328	2.56e-43	-1.902	4.05e-117
SLC27A3	ENSG00000143554.13	-1.328	4.34e-51	-1.547	2.76e-70
SFI1	ENSG00000198089.14	-1.329	1.83e-39	-1.365	1.36e-38
RP11-476D10.1	ENSG00000260943.1	-1.329	2.25e-37	-1.42	5.42e-72
TAZ	ENSG00000102125.15	-1.329	1.24e-40	-1.365	1.34e-39
HOXB4	ENSG00000182742.5	-1.33	3.65e-58	-1.333	3.57e-61
MAOA	ENSG00000189221.9	-1.331	5.65e-36	-1.445	1.03e-39
JAK2	ENSG00000096968.12	-1.331	1.94e-111	-1.471	1.53e-97
KIAA1683	ENSG00000130518.16	-1.332	3.37e-55	-1.546	1.41e-68
TCEAL7	ENSG00000182916.7	-1.333	9.39e-99	-1.451	5.51e-65
ZNF589	ENSG00000164048.13	-1.334	1.55e-75	-1.109	3.3e-26
IL1R1	ENSG00000115594.11	-1.334	1.67e-71	-2.099	1.73e-118
KLC1	ENSG00000126214.20	-1.334	3.87e-89	-1.285	1e-63
TMEM71	ENSG00000165071.14	-1.335	2.94e-57	-1.561	5.24e-82
GFRA1	ENSG00000151892.14	-1.335	1.53e-82	-1.489	1.65e-86
EMP3	ENSG00000142227.10	-1.335	1.67e-75	-1.696	1.45e-94
RAD51-AS1	ENSG00000245849.6	-1.336	2.45e-57	-1.506	1.19e-58
BST1	ENSG00000109743.10	-1.337	2.09e-77	-1.76	3.33e-80
REM1	ENSG00000088320.3	-1.337	3.85e-86	-1.604	1.87e-95
TM6SF1	ENSG00000136404.15	-1.337	4.64e-86	-2.091	1.29e-142
CASZ1	ENSG00000130940.14	-1.338	9.33e-85	-1.13	2.27e-49
PTPRC	ENSG00000081237.18	-1.339	2.23e-68	-2.113	1.59e-92
EFEMP2	ENSG00000172638.12	-1.34	2.93e-70	-1.496	3.58e-71
TTC28	ENSG00000100154.14	-1.34	4.8e-100	-1.384	1.93e-88
TYK2	ENSG00000105397.13	-1.34	2.08e-38	-1.489	1.34e-37
NCF1	ENSG00000158517.13	-1.341	1.07e-47	-1.67	3.84e-59
LILRA1	ENSG00000104974.10	-1.341	2.63e-113	-1.551	3.1e-121
UBAP1L	ENSG00000246922.8	-1.342	1.12e-114	-1.368	1.21e-104
MEF2A	ENSG00000068305.17	-1.342	2.4e-129	-1.193	9.9e-94
NAV3	ENSG00000067798.13	-1.342	2.34e-86	-1.466	4.02e-104
SH2B3	ENSG00000111252.10	-1.342	8.57e-100	-1.732	3.67e-118
FSTL1	ENSG00000163430.9	-1.343	5e-42	-1.169	8.56e-34
SLC18A2	ENSG00000165646.11	-1.344	1.08e-52	-1.714	6.12e-123
APOA1	ENSG00000118137.9	-1.344	5.98e-76	-1.327	7.31e-75
MAP1LC3A	ENSG00000101460.12	-1.344	5.6e-52	-1.519	1.03e-53
RP11-932O9.9	ENSG00000269930.1	-1.344	1.74e-58	-1.949	2.8e-93
RP11-274B21.14	ENSG00000242588.5	-1.345	6.65e-45	-1.467	3.65e-57
SLC22A15	ENSG00000163393.12	-1.345	3.56e-83	-1.348	6.8e-77
CALHM2	ENSG00000138172.10	-1.345	4.03e-81	-1.53	1.31e-89
LSS	ENSG00000160285.14	-1.346	4.72e-84	-1.173	1.16e-52
STOM	ENSG00000148175.12	-1.346	9.56e-89	-1.576	2.24e-94
RAB8B	ENSG00000166128.12	-1.347	8.05e-110	-1.581	7e-136
GNB3	ENSG00000111664.10	-1.347	4.8e-40	-1.022	1.41e-19
AC083843.1	ENSG00000259820.1	-1.348	7.17e-64	-1.566	3.19e-76
RP11-359M6.1	ENSG00000257474.5	-1.349	6.85e-22	-1.585	2.73e-158
RP5-1056L3.3	ENSG00000226396.1	-1.349	2.54e-40	-1.218	9.91e-32
CTD-3092A11.1	ENSG00000215302.8	-1.349	1.12e-86	-1.382	7.24e-84
GAB2	ENSG00000033327.12	-1.349	8.63e-77	-2.292	8.35e-141
SMAD9	ENSG00000120693.13	-1.349	3.44e-88	-1.557	4.23e-126
RP11-182J1.12	ENSG00000259244.1	-1.35	2.1e-37	-1.683	4.98e-67
HACD1	ENSG00000165996.13	-1.35	3.51e-37	-1.278	6.73e-35
MNDA	ENSG00000163563.7	-1.35	7.12e-56	-2.119	2.01e-90
SERTM1	ENSG00000180440.3	-1.352	7.47e-98	-1.26	3.53e-74
LINC01176	ENSG00000281404.1	-1.353	1.2e-49	-1.028	2.11e-21
LENG8-AS1	ENSG00000226696.5	-1.354	9.74e-43	-1.303	3.2e-34
NMUR1	ENSG00000171596.6	-1.354	5.24e-143	-1.52	1.24e-178
NAALADL1	ENSG00000168060.14	-1.354	1.73e-100	-1.511	5.54e-85
ETS1	ENSG00000134954.14	-1.354	1.38e-80	-1.807	1.13e-95
IFNGR1	ENSG00000027697.12	-1.354	1.37e-92	-1.19	4.66e-56
SLC26A6	ENSG00000225697.10	-1.355	1.79e-23	-1.264	8.71e-23
AC144831.1	ENSG00000261888.1	-1.355	2.29e-138	-1.414	8.97e-129
ACRBP	ENSG00000111644.7	-1.356	2.78e-69	-1.521	1.74e-73
PTK2B	ENSG00000120899.17	-1.356	1.81e-80	-1.293	2.35e-59
RP11-713N11.6	ENSG00000276842.1	-1.356	1.09e-78	-1.414	1.68e-69
RP11-20I23.2	ENSG00000279520.1	-1.357	4.63e-86	-1.398	8.27e-90
ARMCX1	ENSG00000126947.11	-1.357	3.56e-93	-1.536	8.67e-77
HERC1	ENSG00000103657.13	-1.357	1.27e-102	-1.364	3.57e-99
SLCO2B1	ENSG00000137491.14	-1.357	2.35e-65	-2.345	3.38e-98
TRGC2	ENSG00000227191.6	-1.358	5.04e-48	-1.676	2.46e-64
PENK	ENSG00000181195.10	-1.358	1.24e-28	-1.307	0.00048
AF131215.2	ENSG00000255310.2	-1.359	1.46e-133	-1.158	1.6e-97
MAFK	ENSG00000198517.9	-1.359	2.94e-32	-1.956	9.98e-90
PXDC1	ENSG00000168994.13	-1.359	1.04e-76	-1.578	1.11e-88
RP5-1074L1.4	ENSG00000273373.1	-1.359	6.01e-45	-1.429	1.16e-39
LINC00926	ENSG00000247982.6	-1.36	2.99e-35	-1.68	4.72e-55
RASA3	ENSG00000185989.10	-1.36	4.24e-79	-1.558	2.74e-97
NKG7	ENSG00000105374.9	-1.36	8.79e-39	-1.516	5.75e-46
C9orf24	ENSG00000164972.12	-1.361	2.07e-19	-1.512	2.86e-29
RXRG	ENSG00000143171.12	-1.361	1.37e-67	-1.463	1.07e-100
PKD2	ENSG00000118762.7	-1.361	3.76e-77	-1.354	6.45e-85
PATL2	ENSG00000229474.6	-1.362	3.11e-54	-1.75	4.09e-87
PRR29	ENSG00000224383.7	-1.362	7.64e-60	-2.362	2.42e-134
EBF1	ENSG00000164330.16	-1.362	3.47e-115	-1.556	2.65e-126
DOCK2	ENSG00000134516.15	-1.362	6.98e-88	-2.098	5.56e-122
AC005154.7	ENSG00000244480.1	-1.363	1.85e-110	-1.572	1.15e-130
SNHG18	ENSG00000250786.1	-1.364	4.71e-49	-1.304	5.59e-30
CTB-39G8.3	ENSG00000267344.1	-1.365	1.45e-44	-1.577	6.82e-56
ENTHD2	ENSG00000167302.9	-1.366	2.05e-34	-1.229	2.33e-24
CADM3	ENSG00000162706.12	-1.366	1.81e-56	-1.605	2.74e-65
EBF4	ENSG00000088881.20	-1.366	9.57e-45	-1.432	1.52e-43
SOGA3	ENSG00000255330.8	-1.367	1.17e-81	-1.587	5.59e-148
FAM167A	ENSG00000154319.14	-1.367	1.8e-40	-1.973	3.98e-86
NBPF8	ENSG00000270231.3	-1.367	7.54e-56	-1.502	3.97e-62
OMD	ENSG00000127083.7	-1.367	5.67e-37	-1.512	2.39e-41
APBB2	ENSG00000163697.16	-1.368	2.15e-88	-1.531	5.08e-95
ZNF577	ENSG00000161551.12	-1.368	4.43e-50	-1.684	2.4e-91
SCHIP1	ENSG00000151967.18	-1.368	2.55e-81	-1.28	2.91e-48
GDPD5	ENSG00000158555.14	-1.369	1.72e-53	-1.974	3.23e-104
MAP2	ENSG00000078018.19	-1.369	4.27e-26	-1.36	4.36e-29
PLEKHO2	ENSG00000241839.9	-1.37	9.03e-97	-1.6	5.12e-118
CCRL2	ENSG00000121797.9	-1.37	1.04e-78	-2.042	2.3e-137
GP9	ENSG00000169704.4	-1.371	1.85e-107	-1.465	8.02e-113
TRIM22	ENSG00000132274.15	-1.371	1.87e-79	-1.931	1.14e-97
SLC14A1	ENSG00000141469.16	-1.372	6.63e-80	-1.516	2.63e-58
CTC-529I10.1	ENSG00000275413.1	-1.372	2.85e-53	-1.628	1.18e-73
HSD17B6	ENSG00000025423.11	-1.372	3.82e-26	-2.307	9.11e-95
RP11-540B6.6	ENSG00000270015.1	-1.373	8.59e-74	-1.143	1.99e-35
C1orf194	ENSG00000179902.12	-1.374	9.61e-15	-2.066	1.05e-37
INPP5A	ENSG00000068383.18	-1.374	7.47e-122	-1.347	5.33e-102
NDST2	ENSG00000166507.16	-1.376	9.08e-86	-1.396	5.41e-86
CDKN1C	ENSG00000129757.12	-1.376	6.6e-55	-1.864	5.38e-72
RP11-471B22.2	ENSG00000258424.1	-1.378	1.02e-63	-1.434	1.19e-61
TNFSF12-TNFSF13	ENSG00000248871.1	-1.378	2.94e-28	-1.795	5.86e-63
GUSBP9	ENSG00000215630.6	-1.378	1.03e-61	-1.545	8.66e-79
EFHD1	ENSG00000115468.11	-1.378	2.09e-13	-2.336	9.01e-61
NPR3	ENSG00000113389.15	-1.379	1.64e-65	-1.054	5.45e-16
CASP12	ENSG00000204403.9	-1.38	6.05e-128	-1.51	5.1e-151
SUN2	ENSG00000100242.15	-1.38	9.72e-86	-1.156	5.62e-51
ZNF471	ENSG00000196263.7	-1.381	1.66e-87	-1.747	1.62e-99
PNPLA2	ENSG00000177666.15	-1.381	5.26e-66	-2.201	3.8e-133
TPT1-AS1	ENSG00000170919.15	-1.381	6.9e-75	-1.491	6.77e-73
NEBL	ENSG00000078114.18	-1.381	4.03e-65	-1.605	1.32e-71
REV3L	ENSG00000009413.15	-1.381	3.47e-114	-1.398	3.09e-111
PRKCH	ENSG00000027075.13	-1.383	1.99e-122	-1.17	1.23e-82
RDH5	ENSG00000135437.9	-1.384	8.52e-40	-1.734	3.62e-89
NPTN-IT1	ENSG00000281183.1	-1.385	6.78e-104	-1.413	2.41e-106
C10orf128	ENSG00000204161.13	-1.385	3.51e-76	-2.117	2.48e-117
DTNA	ENSG00000134769.21	-1.385	8.21e-42	-1.293	4.3e-42
NR2F2-AS1	ENSG00000247809.7	-1.386	2.05e-108	-1.715	4.2e-142
SLC51B	ENSG00000186198.3	-1.386	1.32e-29	-1.846	1.04e-145
RN7SKP16	ENSG00000222112.1	-1.387	4.68e-63	-1.606	6.42e-86
ADAT2	ENSG00000189007.15	-1.387	1.93e-54	-1.221	2.53e-36
PLCD1	ENSG00000187091.13	-1.387	8.57e-84	-1.532	2.3e-43
MAMDC4	ENSG00000177943.13	-1.387	7.82e-28	-1.914	4.75e-58
ETS2	ENSG00000157557.11	-1.387	8.43e-76	-1.229	8.68e-55
GNLY	ENSG00000115523.16	-1.387	1.91e-29	-1.594	8.76e-40
RP11-434H6.7	ENSG00000273437.1	-1.387	2.2e-84	-1.516	2.96e-87
RP11-206L10.3	ENSG00000235373.1	-1.388	7.57e-60	-1.453	7.29e-52
RP11-389C8.2	ENSG00000261269.1	-1.388	1.67e-116	-1.771	4.55e-162
ZNF37BP	ENSG00000234420.7	-1.389	4.98e-57	-1.612	1.7e-62
SCN1A	ENSG00000144285.15	-1.389	7.84e-46	-1.528	1.57e-63
JUND	ENSG00000130522.5	-1.389	5.4e-65	-1.739	1.2e-89
ANKRD10-IT1	ENSG00000229152.2	-1.39	3.15e-43	-2.005	1.72e-73
RP11-325K4.2	ENSG00000261114.1	-1.39	3.58e-63	-1.659	7.91e-81
STAG3L5P-PVRIG2P-PILRB	ENSG00000272752.5	-1.39	1.3e-25	-1.227	6.25e-12
ZDHHC19	ENSG00000163958.13	-1.391	3.86e-80	-1.137	8.05e-28
GSAP	ENSG00000186088.15	-1.392	1.26e-78	-1.8	4.57e-95
KIF1C	ENSG00000129250.11	-1.392	3.59e-86	-1.57	4.07e-105
FCHSD1	ENSG00000197948.10	-1.393	5.54e-46	-1.695	3.05e-64
CEACAM3	ENSG00000170956.16	-1.395	2.66e-81	-1.501	1.88e-79
INAFM1	ENSG00000257704.3	-1.396	1.4e-85	-1.457	7.12e-80
LINC01506	ENSG00000234506.5	-1.396	2.54e-108	-1.466	3.05e-91
AC009120.6	ENSG00000259972.2	-1.396	2.64e-46	-1.446	2.14e-46
CAPRIN2	ENSG00000110888.17	-1.398	3.61e-64	-1.209	8.89e-38
SRGN	ENSG00000122862.4	-1.398	4.54e-58	-1.889	3.34e-75
CDK3	ENSG00000250506.6	-1.399	9.77e-36	-1.029	5.34e-17
DPCR1	ENSG00000168631.11	-1.401	1.45e-15	-1.883	5.41e-96
SRSF5	ENSG00000100650.15	-1.401	1.7e-86	-1.413	4.4e-85
EME2	ENSG00000197774.12	-1.402	1.81e-33	-1.605	1.99e-44
NPIPB3	ENSG00000169246.16	-1.402	2.12e-33	-1.732	1.78e-56
RP11-326C3.7	ENSG00000254910.1	-1.403	1.3e-64	-1.701	9.89e-81
CCDC85A	ENSG00000055813.5	-1.403	1.1e-118	-1.615	3.57e-143
RRN3P2	ENSG00000103472.9	-1.403	9.82e-88	-1.524	1.63e-103
AC005519.4	ENSG00000258559.2	-1.404	4.26e-68	-1.489	1.15e-71
ITPR1	ENSG00000150995.17	-1.404	1.03e-74	-1.822	8.23e-132
CXCL12	ENSG00000107562.16	-1.404	9.45e-58	-1.834	1.54e-64
RP3-342P20.2	ENSG00000228477.1	-1.405	2.77e-47	-1.607	6.04e-54
RP11-188P20.3	ENSG00000271941.1	-1.405	2.26e-91	-1.547	1.92e-106
RP5-1171I10.5	ENSG00000265206.3	-1.405	3.58e-36	-1.881	1.36e-68
RNASE2	ENSG00000169385.2	-1.406	1.2e-26	-1.917	2.58e-54
CYGB	ENSG00000161544.9	-1.406	1.7e-92	-1.427	3.06e-77
DNAAF1	ENSG00000154099.17	-1.406	1.85e-34	-1.978	7.41e-66
CDRT4	ENSG00000239704.10	-1.407	2.41e-19	-2.096	1.58e-51
SLC25A28	ENSG00000155287.10	-1.407	9.87e-97	-1.045	2.46e-44
PQLC2L	ENSG00000174899.10	-1.408	1.2e-43	-1.484	1.06e-34
RP11-122K13.12	ENSG00000235245.1	-1.409	7.32e-53	-1.59	1.63e-76
SRSF11	ENSG00000116754.13	-1.409	1.7e-49	-1.43	1.28e-42
RP11-253E3.3	ENSG00000250899.3	-1.411	1.3e-142	-1.08	2.21e-70
FAM156B	ENSG00000179304.16	-1.411	4.03e-45	-1.366	3.45e-38
MS4A2	ENSG00000149534.8	-1.411	3.68e-59	-1.755	1.16e-98
EMILIN1	ENSG00000138080.13	-1.411	1.94e-41	-1.749	1.09e-49
FOSB	ENSG00000125740.13	-1.411	1.09e-19	-1.632	8.47e-26
SNX29P2	ENSG00000271699.5	-1.411	2.17e-85	-1.464	4.89e-94
RP11-488L18.10	ENSG00000259865.1	-1.413	5.3e-49	-1.887	3.93e-61
KLHL6	ENSG00000172578.11	-1.414	3.21e-79	-1.599	6.08e-85
IL16	ENSG00000172349.16	-1.414	7.88e-80	-2.022	8e-113
COL21A1	ENSG00000124749.16	-1.414	1.34e-40	-2.026	1.39e-60
PGS1	ENSG00000087157.18	-1.414	2.5e-76	-1.281	2.46e-66
SEPP1	ENSG00000250722.5	-1.415	1.29e-59	-1.625	2.47e-50
CFAP70	ENSG00000156042.17	-1.416	7.22e-49	-1.782	2.37e-80
ENO3	ENSG00000108515.17	-1.416	0.00426	-1.631	1.41e-28
KCNJ8	ENSG00000121361.3	-1.416	6.66e-62	-1.702	2.42e-104
NFE2	ENSG00000123405.13	-1.416	6.1e-41	-2.696	3.83e-153
RP11-732A19.5	ENSG00000255390.1	-1.417	1.3e-65	-1.819	4.88e-90
ZNF276	ENSG00000158805.11	-1.417	1.71e-52	-1.373	3.98e-52
RGS2	ENSG00000116741.7	-1.417	5.56e-49	-1.651	1.51e-75
RP11-96C23.11	ENSG00000261011.1	-1.418	1.09e-106	-1.414	3.48e-96
AKAP13	ENSG00000170776.19	-1.42	1.26e-82	-1.982	3.23e-147
PCF11	ENSG00000165494.10	-1.421	8.81e-90	-1.518	4.98e-81
EOGT	ENSG00000163378.13	-1.421	4.22e-114	-1.401	2.8e-109
TMSB4XP2	ENSG00000188765.7	-1.422	9.17e-27	-1.441	3.25e-37
CTD-2545M3.8	ENSG00000268518.1	-1.422	3.31e-72	-1.701	1.5e-108
AC116366.6	ENSG00000234290.2	-1.423	2.34e-107	-1.677	2.15e-140
HOXB-AS3	ENSG00000233101.10	-1.423	9.21e-55	-1.848	1.09e-89
LMBR1L	ENSG00000139636.15	-1.423	1.28e-53	-1.829	1.99e-86
RELT	ENSG00000054967.12	-1.423	2.34e-58	-1.266	2.37e-46
RP11-110I1.5	ENSG00000254909.1	-1.424	6.02e-28	-1.968	4.92e-59
SLC25A29	ENSG00000197119.12	-1.425	1.43e-44	-1.87	4.15e-70
CEBPB	ENSG00000172216.5	-1.425	1.7e-55	-1.899	1.53e-87
SIDT2	ENSG00000149577.15	-1.425	1.53e-107	-1.841	6.36e-151
RERG	ENSG00000134533.6	-1.425	2.45e-69	-1.705	2.43e-76
MSR1	ENSG00000038945.14	-1.426	1.81e-54	-2.097	1.57e-82
SLC46A2	ENSG00000119457.7	-1.426	1.12e-18	-2.367	3.64e-77
CEACAM4	ENSG00000105352.10	-1.427	3.59e-54	-1.879	4.17e-95
MATK	ENSG00000007264.13	-1.427	2.52e-80	-1.592	6.04e-76
CADM3-AS1	ENSG00000225670.4	-1.428	1.38e-116	-1.502	1.62e-134
OR2A9P	ENSG00000228960.5	-1.429	4.53e-82	-1.215	7.74e-43
CHKB	ENSG00000100288.19	-1.429	9.43e-48	-1.463	3.19e-47
DYSF	ENSG00000135636.13	-1.43	8.38e-67	-2.234	2.77e-135
TNFAIP3	ENSG00000118503.14	-1.43	5.91e-67	-1.111	1.7e-36
EML3	ENSG00000149499.11	-1.431	5.09e-67	-1.568	6.96e-77
CTIF	ENSG00000134030.13	-1.431	6e-114	-1.342	2.61e-97
AC068580.6	ENSG00000235027.1	-1.433	7.21e-45	-1.846	1.38e-80
CATIP-AS1	ENSG00000225062.1	-1.433	1.1e-46	-1.695	2.81e-91
THSD4	ENSG00000187720.14	-1.433	4.13e-88	-1.179	8.33e-51
CLK4	ENSG00000113240.12	-1.433	7.84e-76	-1.834	2.94e-106
CFLAR	ENSG00000003402.19	-1.435	1.03e-72	-1.887	1.38e-127
LRCH4	ENSG00000077454.15	-1.437	1.04e-52	-2.131	8.32e-110
SEMA5A	ENSG00000112902.11	-1.437	1.42e-86	-1.492	2.78e-54
AC073850.6	ENSG00000229436.1	-1.438	8.21e-72	-1.465	2.49e-76
C1orf228	ENSG00000198520.10	-1.438	7.17e-62	-2.187	9.37e-121
OVCH2	ENSG00000183378.11	-1.438	8.23e-131	-1.399	7.59e-104
AF131215.9	ENSG00000269918.1	-1.438	7.3e-135	-1.257	1.69e-102
ZNF662	ENSG00000182983.14	-1.439	1.87e-68	-1.837	9.01e-94
ADRA1D	ENSG00000171873.7	-1.439	3.93e-137	-1.464	3.7e-74
PIEZO1	ENSG00000103335.19	-1.44	1.05e-59	-1.409	8.53e-53
HIC1	ENSG00000177374.12	-1.441	2.41e-85	-1.747	2.62e-103
C8orf46	ENSG00000169085.11	-1.442	2.02e-65	-1.68	1.36e-88
DGKD	ENSG00000077044.9	-1.442	2.7e-46	-2.371	1.18e-113
[truncated: 1,557 more rows]
